# Supplementary material for: Leveraging clinical intuition to improve accuracy of phenotype-driven prioritization
Source: Genet Med. Author manuscript; Available in PMC 2025 Feb 21. (PMC11843448; doi:10.1016/j.gim.2024.101292)
Supplement: Supplemental Table S1 [file NIHMS2053850-supplement-Supplemental_Table_S1.xlsx]

## Sheet: newPhenotypeHpoaOmimDiseases
Omim Id	Disease Name
OMIM:100070	Aortic aneurysm, abdominal
OMIM:100100	Prune belly syndrome
OMIM:100200	Abducens palsy
OMIM:100300	Adams-Oliver syndrome 1
OMIM:100600	Acanthosis nigricans
OMIM:100700	Achard syndrome
OMIM:100800	Achondroplasia
OMIM:100820	Achoo syndrome
OMIM:101000	Neurofibromatosis, type II
OMIM:101200	Apert syndrome
OMIM:101400	Saethre-Chotzen syndrome
OMIM:101600	Pfeiffer syndrome
OMIM:101800	Acrodysostosis 1, with or without hormone resistance
OMIM:101805	Acrofacial dysostosis, Catania type
OMIM:101840	Acrokeratoderma, hereditary papulotranslucent
OMIM:101850	ACROKERATOELASTOIDOSIS
OMIM:101900	Acrokeratosis verruciformis
OMIM:102000	Acroleukopathy, symmetric
OMIM:102100	Acromegaloid changes, cutis verticis gyrata, and corneal leukoma
OMIM:102150	Acromegaloid facial appearance syndrome
OMIM:102200	Pituitary adenoma, growth hormone-secreting, 1
OMIM:102300	Restless legs syndrome, susceptibility to, 1
OMIM:102350	Acromial dimples
OMIM:102370	Acromicric dysplasia
OMIM:102400	ACROOSTEOLYSIS
OMIM:102500	Hajdu-Cheney syndrome
OMIM:102510	ACROPECTOROVERTEBRAL DYSPLASIA, F-FORM OF
OMIM:102520	Acrorenal syndrome
OMIM:102530	Spermatogenic failure 6
OMIM:102650	Adactylia, unilateral
OMIM:102660	Adamantinoma of long bones
OMIM:102700	Severe combined immunodeficiency, autosomal recessive, T cell-negative, B cell-negative, NK cell-negative, due to adenosine deaminase deficiency
OMIM:102900	Adenosine triphosphate, elevated, of erythrocytes
OMIM:103050	Adenylosuccinase deficiency
OMIM:103100	Adie pupil
OMIM:103200	Adiposis dolorosa
OMIM:103285	Adult syndrome
OMIM:103300	HYPOGLOSSIA-HYPODACTYLIA
OMIM:103420	Alacrima, congenital
OMIM:103500	Tietz albinism-deafness syndrome
OMIM:103580	Pseudohypoparathyroidism, type IA
OMIM:103780	Alcohol dependence
OMIM:103900	Aldosteronism, glucocorticoid-remediable
OMIM:103920	Allergic bronchopulmonary aspergillosis
OMIM:104000	Alopecia areata 1
OMIM:104100	Palmoplantar keratoderma with congenital alopecia
OMIM:104110	Alopecia, familial focal
OMIM:104200	Alport syndrome 3, autosomal dominant
OMIM:104290	Alternating hemiplegia of childhood 1
OMIM:104300	Alzheimer disease
OMIM:104310	Alzheimer disease 2
OMIM:104350	Amastia, bilateral, with ureteral triplication and dysmorphism
OMIM:104400	Amelia and terminal transverse hemimelia
OMIM:104500	Amelogenesis imperfecta, type IB
OMIM:104510	Amelogenesis imperfecta, type IV
OMIM:104530	Amelogenesis imperfecta, type IA
OMIM:105120	Amyloidosis, Finnish type
OMIM:105150	Amyloidosis VI
OMIM:105200	Amyloidosis, familial visceral
OMIM:105210	Amyloidosis, hereditary, transthyretin-related
OMIM:105250	Amyloidosis, primary localized cutaneous, 1
OMIM:105300	Amyotrophic dystonic paraplegia
OMIM:105400	Amyotrophic lateral sclerosis 1
OMIM:105500	Amyotrophic lateral sclerosis-parkinsonism/dementia complex 1
OMIM:105550	Amyotrophic lateral sclerosis and/or frontotemporal dementia 1
OMIM:105580	Anal canal carcinomacloacogenic carcinoma, included
OMIM:105600	Anemia, dyserythropoietic congenital, type III
OMIM:105650	Diamond-Blackfan anemia 1
OMIM:105800	Aneurysm, intracranial berry, 1
OMIM:105805	Aneurysm of interventricular septum
OMIM:105830	Angelman syndrome
OMIM:105835	Angel-Shaped phalangoepiphyseal dysplasia
OMIM:106050	Angioma serpiginosum, autosomal dominant
OMIM:106070	Angioma, hereditary neurocutaneousspinal arterial venous malformations with cutaneous hemangiomas, included
OMIM:106100	Angioedema, hereditary, 1
OMIM:106190	Anhidrosis, isolated, with normal sweat glands
OMIM:106210	Aniridia
OMIM:106220	Aniridia and absent patella
OMIM:106230	Aniridia, microcornea, and spontaneously reabsorbed cataract
OMIM:106250	Ankyloblepharon filiforme adnatum and cleft palate
OMIM:106260	Hay-Wells syndrome
OMIM:106280	Ankyloglossia with or without tooth anomalies
OMIM:106300	Spondyloarthropathy, susceptibility to, 1
OMIM:106400	Ankylosing vertebral hyperostosis with tylosisdiffuse idiopathic skeletal hyperostosis, included
OMIM:106500	Annular erythema
OMIM:106600	Tooth agenesis, selective, 1
OMIM:106700	Total anomalous pulmonary venous return 1
OMIM:106750	Anonychia with flexural pigmentation
OMIM:106900	ANONYCHIA-ECTRODACTYLY
OMIM:106995	Anonychia-Onychodystrophy with hypoplasia or absence of distal phalanges
OMIM:107000	Nail disorder, nonsyndromic congenital, 6
OMIM:107100	Anorectal anomalies
OMIM:107200	Anosmia, congenital
OMIM:107250	Anterior segment dysgenesis 1
OMIM:107320	Antiphospholipid syndrome, familial
OMIM:107480	Townes-Brocks syndrome 1
OMIM:107500	Aortic arch anomaly with peculiar facies and mental retardation
OMIM:107550	Aortic arch interruption, facial palsy, and retinal coloboma
OMIM:107600	Aplasia cutis congenita, nonsyndromic
OMIM:107640	Apnea, central sleep
OMIM:107650	Apnea, obstructive sleep
OMIM:107700	Appendicitis, proneness to
OMIM:107900	Arms, malformation of
OMIM:107970	Arrhythmogenic right ventricular dysplasia, familial, 1
OMIM:108000	Arteries, anomalies of
OMIM:108010	Arteriovenous malformation of the brain, somatic
OMIM:108120	Arthrogryposis, distal, type 1A
OMIM:108145	Arthrogryposis, distal, type 5
OMIM:108200	Arthrogryposis-Like hand anomaly and sensorineural deafness
OMIM:108300	Stickler syndrome, type I
OMIM:108420	Spermatogenic failure 2
OMIM:108500	Episodic ataxia, type 2
OMIM:108600	Spastic ataxia 1, autosomal dominant
OMIM:108650	Spastic ataxia 7, autosomal dominant
OMIM:108700	Ataxia with fasciculations
OMIM:108720	Atelosteogenesis, type I
OMIM:108721	Atelosteogenesis, type III
OMIM:108725	Atherosclerosis susceptibility
OMIM:108760	Atresia of external auditory canal and conduction deafness
OMIM:108770	Atrial standstill 1
OMIM:108800	Atrial septal defect 1
OMIM:108900	Atrial septal defect with atrioventricular conduction defects
OMIM:108950	Atrial tachyarrhythmia with short pr interval
OMIM:108985	Sveinsson chorioretinal atrophy
OMIM:109000	AURICULOOSTEODYSPLASIA
OMIM:109050	Auralcephalosyndactyly
OMIM:109100	Autoimmune disease
OMIM:109120	Axenfeld-Rieger anomaly with partially absent eye muscles, distinctive face, hydrocephaly, and skeletal abnormalities
OMIM:109130	Axial osteomalacia
OMIM:109150	Machado-Joseph disease
OMIM:109200	Alopecia, androgenetic, 1
OMIM:109350	Gastroesophageal reflux
OMIM:109400	Basal cell nevus syndrome
OMIM:109500	Basilar impression, primary
OMIM:109543	B-CELL MALIGNANCY, LOW-GRADE
OMIM:109650	Behcet syndrome
OMIM:109720	Biliary cirrhosis, primary
OMIM:109730	Aortic valve disease 1
OMIM:109800	Bladder cancer
OMIM:109900	Blepharochalasis and double lip
OMIM:110000	Blepharochalasis, superior
OMIM:110050	Blepharonasofacial malformation syndrome
OMIM:110100	Blepharophimosis, epicanthus inversus, and ptosis
OMIM:110150	Blepharoptosis, myopia, and ectopia lentis
OMIM:112200	Blue rubber bleb nevus
OMIM:112240	Cole-Carpenter syndrome 1
OMIM:112250	Diaphyseal medullary stenosis with malignant fibrous histiocytoma
OMIM:112270	Bone pain, periodic
OMIM:112310	Boomerang dysplasia
OMIM:112350	Weismann-Netter syndrome
OMIM:112370	Brachmann-De lange-like facial changes with microcephaly, metatarsusadductus, and developmental delay
OMIM:112410	Hypertension and brachydactyly syndrome
OMIM:112450	Brachydactyly, preaxial, with hallux varus and thumb abduction
OMIM:112500	Brachydactyly, type A1
OMIM:112600	Brachydactyly, type A2
OMIM:112700	Brachydactyly, type A3
OMIM:112800	Brachydactyly, type A4
OMIM:112910	Brachydactyly, type A6
OMIM:113000	Brachydactyly, type B1
OMIM:113100	Brachydactyly, type C
OMIM:113200	Brachydactyly, type D
OMIM:113300	Brachydactyly, type E
OMIM:113301	Brachydactyly, type e, with atrial septal defect, type II
OMIM:113310	Brachydactyly-Ectrodactyly with fibular aplasia or hypoplasia
OMIM:113400	Brachydactyly-Nystagmus-Cerebellar ataxia
OMIM:113477	Brachymorphism-Onychodysplasia-Dysphalangism syndrome
OMIM:113500	Brachyolmia type 3
OMIM:113600	Branchial cleft anomaliesbranchial cysts, included
OMIM:113620	Branchiooculofacial syndrome
OMIM:113650	Branchiootorenal syndrome 1
OMIM:113670	Breast, unilateral giant
OMIM:113700	Breasts and/or nipples, aplasia or hypoplasia of, 1
OMIM:113750	Albinism, oculocutaneous, type VI
OMIM:113800	Epidermolytic hyperkeratosis
OMIM:113900	Progressive familial heart block, type IA
OMIM:113950	Bundle branch block, familial isolated complete right
OMIM:113970	Burkitt lymphoma
OMIM:114000	Caffey disease
OMIM:114065	Calcific aortic disease with immunologic abnormalities, familial
OMIM:114140	Callosities, hereditary painful
OMIM:114150	CAMPTOBRACHYDACTYLY
OMIM:114200	Camptodactyly 1
OMIM:114290	Campomelic dysplasia
OMIM:114300	Arthrogryposis, distal, type 3
OMIM:114450	Cancer, familial, with in vitro radioresistance
OMIM:114480	Breast cancer
OMIM:114500	Colorectal cancer
OMIM:114550	Hepatocellular carcinoma
OMIM:114580	Candidiasis, familial chronic mucocutaneous, autosomal dominant
OMIM:114600	Canine teeth, absence of upper permanent
OMIM:114650	Car factor deficiency
OMIM:114700	Carabelli anomaly of maxillary molar teeth
OMIM:114900	Carcinoid tumors, intestinal
OMIM:115000	Ventricular arrhythmias due to cardiac ryanodine receptor calcium release deficiency syndrome
OMIM:115080	Cardiac conduction defectsudden cardiac death, included
OMIM:115150	Cardiofaciocutaneous syndrome 1
OMIM:115195	Cardiomyopathy, familial hypertrophic, 2
OMIM:115196	Cardiomyopathy, familial hypertrophic, 3
OMIM:115197	Cardiomyopathy, familial hypertrophic, 4
OMIM:115200	Cardiomyopathy, dilated, 1A
OMIM:115210	Cardiomyopathy, familial restrictive, 1
OMIM:115250	Collagenoma, familial cutaneous
OMIM:115300	Carotenemia, familial
OMIM:115310	Paragangliomas 4
OMIM:115400	Carpal displacement
OMIM:115430	Carpal tunnel syndrome
OMIM:115470	Cat eye syndrome
OMIM:115650	Cataract, anterior polar, 1
OMIM:115660	Cataract 7
OMIM:115665	Cataract, congenital, Volkmann type
OMIM:115700	Cataract, crystalline aculeiform
OMIM:115800	Cataract, crystalline coralliform
OMIM:115900	Cataract 42
OMIM:116100	Cataract 20, multiple types
OMIM:116200	Cataract 1, multiple types
OMIM:116300	Cataract 30, multiple types
OMIM:116400	Cataract, nuclear total
OMIM:116600	Cataract, posterior polar, 1 ctpa cataract, congenital total, included
OMIM:116700	Cataract 13 with adult i phenotype
OMIM:116800	Cataract, lamellar
OMIM:116860	Cerebral cavernous malformations 1
OMIM:116870	Celiac artery stenosis from compression by median arcuate ligamentof diaphragm
OMIM:116920	Leukocyte adhesion deficiency, type I
OMIM:117000	Central core disease
OMIM:117100	Centralopathic epilepsy
OMIM:117210	Spinocerebellar ataxia 31
OMIM:117300	Dementia, familial danish
OMIM:117360	Spinocerebellar ataxia 29, congenital nonprogressive
OMIM:117550	Sotos syndrome 1
OMIM:117650	Cerebrocostomandibular syndrome
OMIM:117850	Cervical hypertrichosis with underlying kyphoscoliosis
OMIM:117900	Cervical rib
OMIM:118000	Cervical vertebral bridge
OMIM:118005	Cervical vertebral dysplasia
OMIM:118100	Klippel-Feil syndrome 1, autosomal dominant
OMIM:118200	Charcot-Marie-Tooth disease, type 1B
OMIM:118210	Charcot-Marie-Tooth disease, axonal, type 2A1
OMIM:118220	Charcot-Marie-Tooth disease, demyelinating, type 1A
OMIM:118300	Charcot-Marie-Tooth disease and deafness
OMIM:118400	Cherubism
OMIM:118420	Chiari malformation type I
OMIM:118450	Alagille syndrome 1
OMIM:118600	Chondrocalcinosis 2
OMIM:118650	Chondrodysplasia punctata, autosomal dominantchondrodysplasia punctata due to vitamin K deficiency, included
OMIM:118651	Chondrodysplasia punctata, Tibia-Metacarpal type
OMIM:118700	Chorea, benign hereditary
OMIM:118750	Choreoathetosis, familial inverted
OMIM:118800	Paroxysmal nonkinesigenic dyskinesia 1
OMIM:118830	Chylomicronemia, familial, due to circulating inhibitor of lipoproteinlipase
OMIM:119100	Split-Hand/foot malformation with long bone deficiency 1
OMIM:119300	van der Woude syndrome 1
OMIM:119500	Popliteal pterygium syndrome
OMIM:119530	Orofacial cleft 1
OMIM:119540	Cleft palate, isolated
OMIM:119550	Cleft palate-lateral synechia syndrome
OMIM:119570	Cleft soft palate
OMIM:119580	Blepharocheilodontic syndrome 1
OMIM:119600	Cleidocranial dysplasia
OMIM:119650	Cleidorhizomelic syndrome
OMIM:119800	Clubfoot, congenital, with or without deficiency of long bones and/or mirror-image polydactyly
OMIM:119900	Digital clubbing, isolated congenital
OMIM:119915	Cluster headache, familial
OMIM:120000	Coarctation of aorta
OMIM:120040	Cochleosaccular degeneration of the inner ear with progressive cataracts
OMIM:120050	Coxsackievirus B3 susceptibility
OMIM:120100	Familial cold inflammatory syndrome 1
OMIM:120200	Coloboma, ocular
OMIM:120300	Coloboma of macula
OMIM:120330	Papillorenal syndrome
OMIM:120400	Coloboma of macula with type B brachydactyly
OMIM:120430	Coloboma of optic nerveoptic nerve head pits, bilateral congenital, included
OMIM:120433	Coloboma, ocular, with or without hearing impairment, cleft lip/palate, and/or mental retardation
OMIM:120435	Lynch syndrome I
OMIM:120450	Comedones, familial dyskeratotic
OMIM:120500	Commissural lip pits
OMIM:120502	Branchiootic syndrome 2
OMIM:120790	Complement component 4, partial deficiency of
OMIM:120970	Cone-Rod dystrophy 2
OMIM:121050	Contractural arachnodactyly, congenital
OMIM:121070	Arthrogryposis, distal, type 2E
OMIM:121200	Seizures, benign familial neonatal, 1
OMIM:121201	Epilepsy, benign neonatal, 2
OMIM:121210	Febrile seizures, familial, 1
OMIM:121270	Copper deficiency, familial benign
OMIM:121300	Coproporphyria
OMIM:121350	Coracoclavicular joint, anomalous
OMIM:121390	Cornea guttata with anterior polar cataracts
OMIM:121400	Cornea plana 1
OMIM:121800	Corneal dystrophy, crystalline, of schnyder
OMIM:121820	Corneal dystrophy, epithelial basement membrane
OMIM:121850	Corneal fleck dystrophy
OMIM:121900	Groenouw type I corneal dystrophy
OMIM:122000	Corneal dystrophy, posterior polymorphous, 1
OMIM:122100	Meesmann corneal dystrophy 1
OMIM:122200	Corneal dystrophy, lattice type I
OMIM:122400	Epithelial recurrent erosion dystrophy
OMIM:122430	Corneal hypesthesia with retinal abnormalities, sensorineural deafness,unusual facies, persistent ductus arteriosus, and mental retardation
OMIM:122455	Coronary artery dissection, spontaneous
OMIM:122460	Coronavirus 229E susceptibility
OMIM:122470	Cornelia de Lange syndrome 1
OMIM:122580	Costocoracoid ligament, congenitally short
OMIM:122600	Spondylocostal dysostosis 5
OMIM:122700	Coumarin resistance
OMIM:122750	Coxa vara
OMIM:122780	Coxoauricular syndrome
OMIM:122850	Cranioacrofacial syndrome
OMIM:122860	Craniodiaphyseal dysplasia, autosomal dominant
OMIM:122880	Craniofacial-deafness-hand syndrome
OMIM:123000	Craniometaphyseal dysplasia, autosomal dominant
OMIM:123100	Craniosynostosis 1
OMIM:123150	Jackson-Weiss syndrome
OMIM:123155	Craniosynostosis, sagittal, with dandy-walker malformation and hydrocephalus
OMIM:123320	Creatine phosphokinase, elevated serum
OMIM:123400	Creutzfeldt-Jakob disease
OMIM:123450	Cri-Du-Chat syndrome
OMIM:123500	Crouzon syndrome
OMIM:123540	Cryofibrinogenemia, familial primary
OMIM:123550	Cryoglobulinemia, familial mixed
OMIM:123557	Cryptotia, familial
OMIM:123570	Cryptophthalmos, unilateral or bilateral, isolated
OMIM:123700	Cutis laxa, autosomal dominant 1
OMIM:123790	Beare-Stevenson cutis gyrata syndrome
OMIM:123880	Cystic angiomatosis of bone, diffuse
OMIM:124000	Mitochondrial complex III deficiency, nuclear type 1
OMIM:124100	Danubian endemic familial nephropathy
OMIM:124200	Darier-White disease
OMIM:124300	Darwinian tubercle of pinna
OMIM:124480	Deafness, congenital, and onychodystrophy, autosomal dominant
OMIM:124500	Vohwinkel syndrome
OMIM:124700	Deafness, mid-tone neural
OMIM:124900	Deafness, autosomal dominant 1
OMIM:124950	Deafness, sensorineural, with peripheral neuropathy and arterial disease
OMIM:125000	Deafness, unilateral
OMIM:125050	Deafness with anhidrotic ectodermal dysplasia
OMIM:125250	Optic atrophy with or without deafness, ophthalmoplegia, myopathy, ataxia, and neuropathy
OMIM:125310	Cerebral arteriopathy, autosomal dominant, with subcortical infarctsand leukoencephalopathy
OMIM:125320	Dementia/parkinsonism with non-alzheimer amyloid plaques
OMIM:125350	Dental noneruption
OMIM:125370	Dentatorubral-pallidoluysian atrophy
OMIM:125400	Dentin dysplasia, type I, with microdontia and misshapen teeth
OMIM:125420	Dentin dysplasia, type II
OMIM:125440	Dentin dysplasia with sclerotic bones
OMIM:125460	Deoxyribose-5-Phosphate aldolase deficiency
OMIM:125480	Major affective disorder 1
OMIM:125490	Dentinogenesis imperfecta 1
OMIM:125500	Dentinogenesis imperfecta, shields type III
OMIM:125520	Cayler cardiofacial syndrome
OMIM:125530	Dermal ridges, nelson syndrome
OMIM:125540	Dermal ridges, patternless
OMIM:125595	Dermatopathia pigmentosa reticularis
OMIM:125600	Dermatosis papulosa nigra
OMIM:125630	Dermodistortive urticaria
OMIM:125640	DERMOODONTODYSPLASIA
OMIM:125700	Diabetes insipidus, Neurohypophyseal type
OMIM:125800	Diabetes insipidus, nephrogenic, 2
OMIM:125850	Maturity-onset diabetes of the young, type 1
OMIM:125851	Maturity-onset diabetes of the young, type II
OMIM:125852	Diabetes mellitus, insulin-dependent, 2
OMIM:125853	Diabetes mellitus, noninsulin-dependent
OMIM:125900	Diastema, dental medial
OMIM:126050	Digitotalar dysmorphism
OMIM:126180	Discrimination, two-point, reduction in
OMIM:126200	Multiple sclerosis, susceptibility to
OMIM:126300	DISTICHIASIS
OMIM:126320	Distichiasis with congenital anomalies of the heart and peripheral
OMIM:126500	Double nail for fifth toe
OMIM:126550	Calvarial doughnut lesions with bone fragility
OMIM:126600	Doyne honeycomb retinal dystrophy
OMIM:126700	Basal laminar drusen
OMIM:126800	Duane retraction syndrome 1
OMIM:126840	DUODENAL ULCER DUE TO ANTRAL G-CELL HYPERFUNCTION
OMIM:126850	Duodenal ulcer, hyperpepsinogenemic I
OMIM:126900	Dupuytren contracture 1
OMIM:126950	Dwarfism with tall vertebrae
OMIM:127000	Kenny-caffey syndrome, type 2
OMIM:127100	Dwarfism, Levi type
OMIM:127300	Leri-Weill dyschondrosteosis
OMIM:127400	Dyschromatosis symmetrica hereditaria 1
OMIM:127500	Dyschromatosis universalis hereditaria
OMIM:127550	Dyskeratosis congenita, autosomal dominant, 1
OMIM:127600	Dyskeratosis, hereditary benign intraepithelial
OMIM:127700	Dyslexia, susceptibility to, 1
OMIM:127750	Dementia, lewy body
OMIM:127800	Dysplasia epiphysealis hemimelica
OMIM:128000	DYSTELEPHALANGY
OMIM:128100	Dystonia 1, torsion, autosomal dominant
OMIM:128101	Dystonia 4, torsion, autosomal dominant
OMIM:128200	Episodic kinesigenic dyskinesia 1
OMIM:128230	Dystonia, DOPA-responsive, with or without hyperphenylalaninemia
OMIM:128235	Dystonia 12
OMIM:128290	Ear antitragus, tag at base of
OMIM:128300	Ear exostoses
OMIM:128500	Ear folding
OMIM:128600	Ear malformation
OMIM:128700	Preauricular fistulae, congenital
OMIM:128710	Ear pits, posterior helical
OMIM:128800	Ear without helix
OMIM:128980	Earlobes, thickened, with conductive deafness from incudostapedialabnormalities
OMIM:129000	Earring holes, natural
OMIM:129150	Echo virus 11 sensitivity
OMIM:129200	Basan syndrome
OMIM:129400	Rapp-Hodgkin syndrome
OMIM:129490	Ectodermal dysplasia 10A, hypohidrotic/hair/nail type, autosomal dominant
OMIM:129500	Clouston syndrome
OMIM:129550	Ectodermal dysplasia with adrenal cyst
OMIM:129600	Ectopia lentis, familial
OMIM:129750	Ectopia pupillae
OMIM:129840	Edema, familial idiopathic, prepubertal
OMIM:129850	Edinburgh malformation syndrome
OMIM:129900	Ectrodactyly, ectodermal dysplasia, and cleft lip/palate syndrome1
OMIM:130000	Ehlers-danlos syndrome, type I
OMIM:130010	Ehlers-Danlos syndrome, classic type, 2
OMIM:130020	Ehlers-danlos syndrome, Hypermobility type
OMIM:130050	Ehlers-Danlos syndrome, Vascular type
OMIM:130060	Ehlers-Danlos syndrome, arthrochalasia type, 1
OMIM:130070	Ehlers-Danlos syndrome, spondylodysplastic type, 1
OMIM:130080	Ehlers-Danlos syndrome, periodontal type, 1
OMIM:130100	Elastosis perforans serpiginosa
OMIM:130200	Electroencephalographic peculiarity: 14 and 6 per sec. positive spikephenomenon
OMIM:130300	Electroencephalographic peculiarity: fronto-precentral beta wave groups
OMIM:130600	Elliptocytosis 2
OMIM:130650	Beckwith-Wiedemann syndrome
OMIM:130700	Emphysema, hereditary pulmonary
OMIM:130710	Emphysema, congenital lobar
OMIM:130720	Lateral meningocele syndrome
OMIM:130900	Amelogenesis imperfecta, type III
OMIM:131100	Multiple endocrine neoplasia 1
OMIM:131200	Endometriosis, susceptibility to, 1
OMIM:131300	Camurati-Engelmann disease
OMIM:131400	Eosinophilia, familial
OMIM:131430	EOSINOPHILOPENIA
OMIM:131440	Myeloproliferative disorder, chronic, with eosinophilia
OMIM:131705	Transient bullous dermolysis of the newborn
OMIM:131750	Epidermolysis bullosa dystrophica, autosomal dominant
OMIM:131760	Epidermolysis bullosa simplex, Dowling-Meara type
OMIM:131800	Epidermolysis bullosa simplex, Weber-Cockayne type
OMIM:131850	Epidermolysis bullosa dystrophica, pretibial
OMIM:131880	Epidermolysis bullosa with deficiency of galactosylhydroxylysyl glucosyltransferase
OMIM:131900	Epidermolysis bullosa simplex 1B, generalized intermediate
OMIM:131950	Epidermolysis bullosa simplex, Ogna type
OMIM:131960	Epidermolysis bullosa simplex with mottled pigmentation
OMIM:132000	Epidermolysis bullosa with congenital localized absence of skin anddeformity of nails
OMIM:132090	Epilepsy, benign occipital
OMIM:132100	Photoparoxysmal response 1
OMIM:132300	Epilepsy, reading
OMIM:132400	Epiphyseal dysplasia, multiple, 1
OMIM:132450	Epiphyseal dysplasia, multiple, with myopia and conductive deafness
OMIM:132500	Epistaxis, hereditary
OMIM:132600	Pilomatrixoma, somatic
OMIM:132700	Cylindromatosis, familial
OMIM:132800	Multiple self-healing squamous epithelioma
OMIM:132900	Aortic aneurysm, familial thoracic 4
OMIM:132990	Erythema nodosum, familial
OMIM:133000	Erythema palmare hereditarium
OMIM:133020	Erythermalgia, primary
OMIM:133100	Erythrocytosis, familial, 1
OMIM:133180	Erythroleukemia, familial, susceptibility to
OMIM:133190	Spinocerebellar ataxia 34
OMIM:133200	Erythrokeratodermia variabilis et progressiva 1
OMIM:133239	Esophageal cancer, somatic
OMIM:133240	Esophageal ring, lower
OMIM:133500	Exchondrosis of pinna, posterior
OMIM:133540	Cockayne syndrome, type B
OMIM:133600	Exostoses of heel
OMIM:133690	Exostoses with anetodermia and brachydactyly, type E
OMIM:133700	Exostoses, multiple, type I
OMIM:133701	Exostoses, multiple, type II
OMIM:133705	External auditory canal, bilateral atresia of, with congenital verticaltalus
OMIM:133780	Exudative vitreoretinopathy 1
OMIM:133900	Hemifacial hyperplasia
OMIM:134200	Facial palsy, familial recurrent peripheral
OMIM:134300	Facial spasm
OMIM:134400	Factor V excess with spontaneous thrombosis
OMIM:134430	Factor VII and factor VIII, combined deficiency of
OMIM:134500	Factor VIII deficiency
OMIM:134510	Factor VIII and factor IX, combined deficiency of
OMIM:134540	Factor IX and factor XI, combined deficiency of
OMIM:134600	Fanconi renotubular syndrome 1
OMIM:134610	Familial Mediterranean fever, AD
OMIM:134750	Felty syndrome
OMIM:134780	Femoral-facial syndrome
OMIM:134900	Fibrinolytic defect
OMIM:135100	Fibrodysplasia ossificans progressiva
OMIM:135150	Birt-Hogg-Dube syndrome
OMIM:135290	Desmoid disease, hereditary
OMIM:135300	Fibromatosis, gingival, 1
OMIM:135400	Hypertrichosis terminalis, generalized, with or without gingival hyperplasia
OMIM:135500	Zimmermann-Laband syndrome 1
OMIM:135550	Fibromatosis, gingival, with progressive deafness
OMIM:135580	Fibromuscular dysplasia of arteries
OMIM:135700	Fibrosis of extraocular muscles, congenital, 1
OMIM:135750	Laurin-Sandrow syndrome
OMIM:135900	Coffin-Siris syndrome 1
OMIM:135950	Finger locking, recurrent, with intrauterine growth retardation andproportionate short stature
OMIM:136000	Fingerprints, absence of
OMIM:136120	Fish-Eye disease
OMIM:136140	Floating-Harbor syndrome
OMIM:136300	Flynn-Aird syndrome
OMIM:136480	Fourth cranial nerve palsy, familial congenital
OMIM:136500	Focal facial dermal dysplasia 1, Brauer type
OMIM:136520	Foveal hypoplasia and presenile cataract syndromefoveal hypoplasia, isolated, included
OMIM:136550	Macular dystrophy, retinal, 1, north Carolina type
OMIM:136570	Chromosome 16p12.1 deletion syndrome, 520kb
OMIM:136580	Fragile site 16q22
OMIM:136600	Friedreich ataxia, so-called, with optic atrophy and sensorineuraldeafness
OMIM:136630	Intellectual developmental disorder, autosomal dominant, FRA12A type
OMIM:136680	Frasier syndrome
OMIM:136760	Frontonasal dysplasia 1
OMIM:136800	Corneal dystrophy, fuchs endothelial, 1
OMIM:136880	Fundus albipunctatus
OMIM:136900	Sorsby fundus dystrophy
OMIM:137040	Gallbladder, agenesis of
OMIM:137050	Gamma-A-Globulin, defect in assembly of
OMIM:137100	Immunoglobulin A deficiency 1
OMIM:137200	Neuromyotonia and axonal neuropathy, autosomal recessive
OMIM:137215	Gastric cancer, hereditary diffuse
OMIM:137245	Gastric lymphoma, primary
OMIM:137270	Gastrocutaneous syndrome
OMIM:137280	Gastritis, familial giant hypertrophic
OMIM:137360	GENOCHONDROMATOSIS
OMIM:137440	Gerstmann-Straussler disease
OMIM:137500	Giant neutrophil leukocytes
OMIM:137550	Melanocytic nevus syndrome, congenital
OMIM:137560	Giant platelet syndrome with thrombocytopenia
OMIM:137575	Gigantiform cementoma, familial
OMIM:137580	Gilles de la tourette syndrome
OMIM:137600	Iridogoniodysgenesis, type 2
OMIM:137750	Glaucoma 1, open angle, A
OMIM:137760	Glaucoma, primary open angle
OMIM:137763	Glaucoma - sleep apnea
OMIM:137800	Glioma susceptibility 1
OMIM:137900	Globulin anomaly involving beta (2a)-globulin
OMIM:137920	Renal cysts and diabetes syndrome
OMIM:137940	Hypotrichosis-Lymphedema-Telangiectasia-Renal defect syndrome
OMIM:137950	Glomerulopathy with fibronectin deposits 1
OMIM:138000	Glomuvenous malformations
OMIM:138070	GLUCOGLYCINURIA
OMIM:138500	Glycinuria with or without oxalate urolithiasis
OMIM:138800	Goiter, multinodular 1
OMIM:138930	Grant syndrome
OMIM:139000	Granulosis rubra nasi
OMIM:139090	Gray platelet syndrome
OMIM:139210	Myhre syndrome
OMIM:139300	Aromatase excess syndrome
OMIM:139393	Neuropathy, inflammatory demyelinating
OMIM:139600	Hairy elbows
OMIM:139630	Hairy nose tip
OMIM:139650	Hairy palms and soles
OMIM:140000	Hand-foot-uterus syndrome
OMIM:140300	Hashimoto thyroiditis
OMIM:140350	Hawkinsinuria
OMIM:140400	Progressive familial heart block, type II
OMIM:140450	Heart-hand syndrome, Spanish type
OMIM:140500	Heart, malformation of
OMIM:140600	Osteoarthritis of distal interphalangeal joints
OMIM:140700	Heinz body anemias
OMIM:140850	Hemangiomas, cavernous, of face and supraumbilical midline raphe
OMIM:140900	Hemangiomas of small intestine
OMIM:141000	Hemangioma-Thrombocytopenia syndrome
OMIM:141200	Hematuria, benign familial
OMIM:141300	Hemifacial atrophy, progressive
OMIM:141350	Hemifacial hyperplasia with strabismus
OMIM:141400	Hemifacial microsomia with radial defects
OMIM:141405	Hemifacial spasm, familial
OMIM:141500	Migraine, familial hemiplegic, 1
OMIM:141749	Fetal hemoglobin quantitative trait locus 1
OMIM:142000	Hemoglobin-Delta locus
OMIM:142309	Hemoglobin-Variants for which the chain carrying the mutation isunknown or uncertain
OMIM:142330	Hepatic adenomas, familial
OMIM:142340	Diaphragmatic hernia, congenital
OMIM:142350	Hernia, double inguinal
OMIM:142400	Hernia, hiatus
OMIM:142623	Hirschsprung disease, susceptibility to, 1
OMIM:142630	Histiocytosis, progressive mucinous
OMIM:142669	Hip dysplasia, Beukes type
OMIM:142680	Periodic fever, familial, autosomal dominant
OMIM:142690	Acne inversa, familial
OMIM:142700	Developmental dysplasia of the hip 1
OMIM:142900	Holt-Oram syndrome
OMIM:142945	Holoprosencephaly 3
OMIM:142946	Holoprosencephaly 4
OMIM:143000	Horner syndrome, congenital
OMIM:143050	Humeroradial synostosis
OMIM:143095	Spondyloepiphyseal dysplasia with congenital joint dislocations
OMIM:143100	Huntington disease
OMIM:143200	Wagner vitreoretinopathy
OMIM:143400	Congenital anomalies of kidney and urinary tract 2
OMIM:143465	Attention deficit-hyperactivity disorder
OMIM:143470	Hyperalphalipoproteinemia 1
OMIM:143500	Gilbert syndrome
OMIM:143850	Orthostatic hypotensive disorder, Streeten type
OMIM:143860	Hyperchlorhidrosis, isolated
OMIM:143870	Hypercalciuria, absorptive, susceptibility to
OMIM:143880	Hypercalcemia, infantile, 1
OMIM:143890	Hypercholesterolemia, familial, 1
OMIM:144010	Hypercholesterolemia, familial, 2
OMIM:144050	HYPERHEPARINEMIA
OMIM:144100	Hyperhidrosis, gustatory
OMIM:144110	Hyperhidrosis palmaris et plantaris
OMIM:144150	Hyperkeratosis lenticularis perstans
OMIM:144200	Palmoplantar keratoderma, epidermolytic
OMIM:144250	Hyperlipidemia, familial combined, 3
OMIM:144300	Hyperlipoproteinemia, type II, and deafness
OMIM:144650	Hyperlipoproteinemia, type V
OMIM:144700	Renal cell carcinoma, nonpapillary
OMIM:144750	Hyperostosis, endosteal
OMIM:144755	Hyperostosis cranialis interna
OMIM:145000	Hyperparathyroidism 1
OMIM:145001	Hyperparathyroidism 2
OMIM:145100	Hyperpigmentation of eyelids
OMIM:145200	Hyperpigmentation of fuldauer and kuijpers
OMIM:145250	Hyperpigmentation, familial progressive
OMIM:145260	Pseudohypoaldosteronism, type II
OMIM:145300	Hypersensitivity pneumonitis, familial
OMIM:145350	Hypotaurinemic retinal degeneration and cardiomyopathy
OMIM:145420	Teebi hypertelorism syndrome 1
OMIM:145500	Hypertension, essential
OMIM:145590	Hyperthermia, cutaneous, with headaches and nausea
OMIM:145600	Malignant hyperthermia, susceptibility to, 1
OMIM:145650	Thyroid hormone resistance, selective pituitary
OMIM:145680	Dystransthyretinemic euthyroidal hyperthyroxinemia
OMIM:145700	Hypertrichosis universalis
OMIM:145701	Hypertrichosis universalis congenita, Ambras type
OMIM:145750	Hypertriglyceridemia, familial
OMIM:145800	Hypertrophia musculorum vera
OMIM:145900	Hypertrophic neuropathy of dejerine-sottas
OMIM:145980	Hypocalciuric hypercalcemia, familial, type I
OMIM:145981	Hypocalciuric hypercalcemia, familial, type II
OMIM:146000	Hypochondroplasia
OMIM:146110	Hypogonadotropic hypogonadism 7 without anosmia
OMIM:146160	Hypomelia with mullerian duct anomalies
OMIM:146200	Hypoparathyroidism, familial isolated
OMIM:146255	Hypoparathyroidism, sensorineural deafness, and renal dysplasia
OMIM:146300	Hypophosphatasia, adult
OMIM:146350	Hypophosphatemic bone disease
OMIM:146390	Chromosome 18p deletion syndrome
OMIM:146450	Hypospadias 3, autosomal
OMIM:146500	Multiple system atrophy 1, susceptibility to
OMIM:146510	Pallister-Hall syndrome
OMIM:146520	Hypotrichosis 2
OMIM:146550	Marie unna hereditary hypotrichosis 1
OMIM:146590	Ichthyosis hystrix, Curth-Macklin type
OMIM:146600	Ichthyosis hystrix gravior
OMIM:146700	Ichthyosis vulgaris
OMIM:146720	Ichthyosis-Cheek-Eyebrow syndrome
OMIM:146750	Ichthyosis, lamellar, autosomal dominant
OMIM:146800	Ichthyosis, Bullous type
OMIM:146830	Immune deficiency, familial variable
OMIM:146850	Immune suppression
OMIM:147050	Ige responsiveness, atopic
OMIM:147060	Hyper-IgE recurrent infection syndrome
OMIM:147250	Solitary median maxillary central incisor
OMIM:147251	Incisors, fused mandibular
OMIM:147350	Incisors, rotation of upper central
OMIM:147400	Incisors, shovel-shaped
OMIM:147421	Inclusion body myositis
OMIM:147430	Marsili syndrome
OMIM:147480	Cholestasis, intrahepatic, of pregnancy, 1
OMIM:147540	Insect stings, hypersensitivity to
OMIM:147610	Iris pigment layer, cleavage of
OMIM:147630	Insulinomatosis and diabetes mellitus
OMIM:147710	INTUSSUSCEPTION
OMIM:147750	IVIC syndrome
OMIM:147791	Jacobsen syndrome
OMIM:147800	Aase-Smith syndrome I
OMIM:147820	Internal carotid artery, spontaneous dissection of
OMIM:147891	Ischiocoxopodopatellar syndrome with or without pulmonary arterial hypertension
OMIM:147892	Deiodinase, iodothyronine, type I
OMIM:147920	Kabuki Syndrome 1
OMIM:147950	Hypogonadotropic hypogonadism 2 with or without anosmia
OMIM:148000	Kaposi sarcoma, susceptibility to
OMIM:148050	KBG syndrome
OMIM:148100	KELOIDS
OMIM:148190	Keratitis, hereditary
OMIM:148200	Keratoendotheliitis fugax hereditaria
OMIM:148210	Keratitis-ichthyosis-deafness syndrome
OMIM:148300	Keratoconus 1
OMIM:148350	Keratoderma, palmoplantar, with deafness
OMIM:148370	Keratolytic winter erythema
OMIM:148500	Tylosis with esophageal cancer
OMIM:148520	Keratosis palmaris et plantaris with clinodactyly
OMIM:148600	Palmoplantar keratoderma, punctate type IA
OMIM:148700	Keratosis palmoplantaris striata I
OMIM:148730	Keratosis, focal palmoplantar and gingival
OMIM:148800	Kleeblattschaedel syndrome
OMIM:148820	Waardenburg syndrome, type 3
OMIM:148840	Kleine-Levin hibernation syndrome
OMIM:149000	Klippel-Trenaunay-Weber syndrome
OMIM:149100	Knuckle pads
OMIM:149200	Bart-Pumphrey syndrome
OMIM:149300	Koilonychia, hereditary
OMIM:149400	Hyperekplexia 1
OMIM:149500	Kyrle disease
OMIM:149600	Labia minora, incomplete adhesion of
OMIM:149700	Lacrimal duct defect
OMIM:149730	Lacrimoauriculodentodigital syndrome-1
OMIM:150170	Lactic acidosis, chronic adult form
OMIM:150230	Trichorhinophalangeal syndrome, type II
OMIM:150250	Larsen syndrome
OMIM:150260	Laryngeal abductor paralysis
OMIM:150270	Laryngeal adductor paralysis
OMIM:150280	LARYNGOMALACIA
OMIM:150300	Larynx, congenital partial atresia of
OMIM:150400	Tooth agenesis, selective, 4
OMIM:150550	Periodic fever, immunodeficiency, and thrombocytopenia syndrome
OMIM:150600	Legg-Calve-Perthes disease
OMIM:150699	Leiomyoma, uterine
OMIM:150700	Leiomyoma of vulva and esophagus
OMIM:150800	Hereditary leiomyomatosis and renal cell cancer
OMIM:150900	LENTIGINES
OMIM:151000	Lentiginosis, centrofacial neurodysraphic
OMIM:151001	Lentiginosis, inherited patterned
OMIM:151050	Lenz-Majewski hyperostotic dwarfism
OMIM:151100	Leopard syndrome 1
OMIM:151200	Chromosome 8q22.1 duplication syndrome
OMIM:151210	Platyspondylic lethal skeletal dysplasia, Torrance type
OMIM:151380	Leukemia, acute monocytic
OMIM:151400	Leukemia, chronic lymphocytic
OMIM:151430	B-CELL CLL/LYMPHOMA 2
OMIM:151500	Leukocyte nuclear appendages, hereditary prevalence of
OMIM:151600	Nail disorder, nonsyndromic congenital, 3
OMIM:151610	Levator-Medial rectus synkinesis
OMIM:151620	Lichen planus, familial
OMIM:151623	Li-Fraumeni syndrome
OMIM:151630	Lip, median nodule of upper
OMIM:151640	Lip, hamartomatous
OMIM:151660	Lipodystrophy, familial partial, type 2
OMIM:151700	Lipoma of the conjunctiva
OMIM:151800	Lipomatosis, multiple symmetric, with or without peripheral neuropathy
OMIM:151900	Lipomatosis, multiple
OMIM:152420	Lithium transport
OMIM:152550	Lumbar stenosis, familial
OMIM:152700	Systemic lupus erythematosus
OMIM:152800	Lymphangiectasia, intestinal
OMIM:152900	Lymphedema and cerebral arteriovenous anomaly
OMIM:152950	Microcephaly with or without chorioretinopathy, lymphedema, or mental retardation
OMIM:153100	Lymphatic malformation 1
OMIM:153200	Lymphedema, hereditary, II
OMIM:153300	Yellow nail syndrome
OMIM:153400	Lymphedema-Distichiasis syndrome
OMIM:153470	Macrocephaly, benign familial
OMIM:153550	Chromosome 5q deletion syndrome
OMIM:153600	Macroglobulinemia, Waldenstrom, somatic
OMIM:153630	MACROGLOSSIA
OMIM:153670	Bernard-Soulier syndrome, type A2, autosomal dominant
OMIM:153700	Macular dystrophy, vitelliform, 2
OMIM:153800	Macular degeneration, age-related, 2
OMIM:153840	Macular dystrophy, vitelliform, 1
OMIM:153870	Macular dystrophy, concentric annular
OMIM:153880	Macular edema, cystoid
OMIM:153890	Macular dystrophy, fenestrated Sheen type
OMIM:154020	Hypomagnesemia 2, renal
OMIM:154230	46,xy sex reversal 4
OMIM:154275	Malignant hyperthermia, susceptibility to, 2
OMIM:154276	Malignant hyperthermia, susceptibility to, 3
OMIM:154300	Malocclusion due to protuberant upper front teeth
OMIM:154400	Acrofacial dysostosis 1, Nager type
OMIM:154500	Treacher Collins syndrome 1
OMIM:154570	Mannose 6-phosphate receptor recognition defect, Lebanese type
OMIM:154600	Marcus gunn phenomenon
OMIM:154700	Marfan syndrome
OMIM:154780	Marshall syndrome
OMIM:154800	Mastocytosis, cutaneous
OMIM:155000	Maxillofacial dysostosis
OMIM:155050	Maxillonasal dysplasia, Binder type
OMIM:155100	Macrothrombocytopenia and granulocyte inclusions with or without nephritis or sensorineural hearing loss
OMIM:155140	Meckel diverticulum
OMIM:155145	Cleft, median, of upper lip with polyps of facial skin and nasal mucosa
OMIM:155200	Mediosternal depigmentation line
OMIM:155240	Thyroid carcinoma, familial medullary
OMIM:155255	MEDULLOBLASTOMA
OMIM:155310	Visceral myopathy 1
OMIM:155350	MEGALENCEPHALY
OMIM:155500	Macrodactyly, somatic
OMIM:155600	Melanoma, cutaneous malignant
OMIM:155601	Melanoma, cutaneous malignant, susceptibility to, 2
OMIM:155700	Melanoma, malignant familial intraocular
OMIM:155720	Melanoma, uveal
OMIM:155755	Melanoma-Astrocytoma syndrome
OMIM:155900	Melkersson-Rosenthal syndrome
OMIM:155950	Melorheostosis, isolated
OMIM:155980	Membranous cranial ossification, delayed
OMIM:156000	Meniere disease
OMIM:156190	Mental and growth retardation with amblyopia
OMIM:156200	Mental retardation, autosomal dominant 1
OMIM:156220	Meralgia paraesthetica, familial
OMIM:156232	Mesomelic dysplasia, Kantaputra type
OMIM:156240	Mesothelioma, malignant
OMIM:156250	Metachondromatosis
OMIM:156400	Metaphyseal chondrodysplasia, Jansen type
OMIM:156500	Metaphyseal chondrodysplasia, Schmid type
OMIM:156510	Metaphyseal dysplasia with maxillary hypoplasia and brachydactyly
OMIM:156520	Metatarsus varus, type I
OMIM:156530	Metatropic dysplasia
OMIM:156550	Kniest dysplasia
OMIM:156600	Microcoria, congenital
OMIM:156610	Skin creases, congenital symmetric circumferential, 1
OMIM:156700	Microcornea, glaucoma, and absent frontal sinuses
OMIM:156830	Micromelic bone dysplasia with cloverleaf skull
OMIM:156850	Microphthalmia, isolated, with cataract 1
OMIM:156900	Microphthalmia, isolated, with corectopia
OMIM:157170	Holoprosencephaly 2
OMIM:157300	Migraine with or without aura, susceptibility to, 1
OMIM:157400	Milia, multiple eruptive
OMIM:157600	Mirror movements 1 and/or agenesis of the corpus callosum
OMIM:157640	Progressive external ophthalmoplegia with mitochondrial DNA deletions, autosomal dominant 1
OMIM:157700	Mitral valve prolapse 1
OMIM:157800	Cardiospondylocarpofacial syndrome
OMIM:157900	Moebius syndrome
OMIM:157950	Molar I reinclusion
OMIM:157980	MOMO syndrome
OMIM:158000	Monilethrix
OMIM:158100	Monophalangy of great toe
OMIM:158170	Chromosome 9P deletion syndrome
OMIM:158250	NONDISJUNCTION
OMIM:158280	Motion sickness
OMIM:158300	Arthrogryposis, distal, type 7
OMIM:158310	Mucoepithelial dysplasia, hereditary
OMIM:158320	Muir-Torre syndrome
OMIM:158330	Mullerian aplasia and hyperandrogenism
OMIM:158345	Multiple exostoses with spastic tetraparesis
OMIM:158350	Cowden syndrome 1
OMIM:158400	Muscle cramps, familial
OMIM:158500	Muscular atrophy, ataxia, retinitis pigmentosa, and diabetes mellitus
OMIM:158580	Neuronopathy, distal hereditary motor, type VIIA
OMIM:158590	Neuronopathy, distal hereditary motor, type IIA
OMIM:158600	Spinal muscular atrophy, lower extremity-predominant, 1, autosomal dominant
OMIM:158650	Muscular atrophy, malignant neurogenic
OMIM:158800	Muscular dystrophy, Barnes type
OMIM:158810	Bethlem myopathy 1
OMIM:158900	Facioscapulohumeral muscular dystrophy 1
OMIM:158901	Facioscapulohumeral muscular dystrophy 2
OMIM:159050	Muscular dystrophy, pseudohypertrophic, with internalized capillaries
OMIM:159400	Myasthenia, limb-girdle, autoimmune
OMIM:159500	Myelinated optic nerve fibers
OMIM:159550	Ataxia-Pancytopenia syndrome
OMIM:159580	Myelopathy, htlv-1-associated
OMIM:159595	Myeloproliferative syndrome, transient
OMIM:159600	Myoclonic epilepsy, Hartung type
OMIM:159800	Myoclonus, cerebellar ataxia, and deafness
OMIM:159900	Dystonia 11, myoclonic
OMIM:159950	Spinal muscular atrophy with progressive myoclonic epilepsy
OMIM:160010	Myoglobinuria, autosomal dominant
OMIM:160120	Episodic ataxia, type 1
OMIM:160150	Myopathy, centronuclear, autosomal dominant
OMIM:160300	Myopathy, distal, infantile-onset
OMIM:160500	Myopathy, distal, 1
OMIM:160565	Myopathy, tubular aggregate, 1
OMIM:160570	Myopathy with storage of glycoproteins and glycosaminoglycans
OMIM:160700	Myopia 2, autosomal dominant
OMIM:160750	MYOSITIS
OMIM:160800	Myotonia congenita, autosomal dominant
OMIM:160900	Myotonic dystrophy 1
OMIM:160980	Carney complex, type 1
OMIM:161000	Naegeli-Franceschetti-Jadassohn syndrome
OMIM:161050	Nail disorder, nonsyndromic congenital, 1
OMIM:161200	Nail-Patella syndrome
OMIM:161400	Narcolepsy 1
OMIM:161470	Nasal alar collapse, bilateral
OMIM:161480	Nasal bones, absence of
OMIM:161500	Nasal groove, familial transverse
OMIM:161530	Nasal hyperpigmentation, familial transverse
OMIM:161550	Nasopharyngeal carcinoma
OMIM:161700	Necrotizing encephalomyelopathy, subacute, of leigh, adult
OMIM:161800	Nemaline myopathy 3
OMIM:161900	Renal failure, progressive, with hypertension
OMIM:161950	IgA NEPHROPATHY, SUSCEPTIBILITY TO, 1
OMIM:162000	Tubulointerstitial kidney disease, autosomal dominant, 1
OMIM:162091	Schwannomatosis
OMIM:162100	Amyotrophy, hereditary neuralgic
OMIM:162200	Neurofibromatosis, type I
OMIM:162210	Neurofibromatosis, familial spinal
OMIM:162260	Neurofibromatosis, type III, mixed central and peripheral
OMIM:162300	Multiple endocrine neoplasia, type IIB
OMIM:162350	Ceroid lipofuscinosis, neuronal, 4B, autosomal dominant
OMIM:162370	Neuropathy, congenital, with arthrogryposis multiplex
OMIM:162400	Neuropathy, hereditary sensory and autonomic, type IA
OMIM:162500	Neuropathy, hereditary, with liability to pressure palsies
OMIM:162700	Neutropenia, chronic familial
OMIM:162800	Cyclic neutropenia
OMIM:162830	Neutrophilia, hereditary
OMIM:162900	Epidermal nevus, somatic
OMIM:163000	Nevi flammei, familial multiple
OMIM:163100	Nevus flammeus of nape of neck
OMIM:163200	Schimmelpenning-Feuerstein-Mims syndrome
OMIM:163400	Nievergelt syndrome
OMIM:163500	Night blindness, congenital stationary, autosomal dominant 2
OMIM:163600	Nipples inverted
OMIM:163700	Nipples, supernumerary
OMIM:163800	Sick sinus syndrome 2
OMIM:163850	Noduli cutanei, multiple, with urinary tract abnormalities
OMIM:163950	Noonan syndrome 1
OMIM:164100	Nystagmus 2, congenital, autosomal dominant
OMIM:164150	Nystagmus, hereditary vertical
OMIM:164180	Oculocerebrocutaneous syndrome
OMIM:164185	Ocular cicatricial pemphigoid
OMIM:164200	Oculodentodigital dysplasia
OMIM:164210	Hemifacial microsomia
OMIM:164220	Schilbach-Rott syndrome
OMIM:164230	Obsessive-Compulsive disorder 1
OMIM:164280	Feingold syndrome 1
OMIM:164300	Oculopharyngeal muscular dystrophy
OMIM:164310	Oculopharyngodistal myopathy 1
OMIM:164400	Spinocerebellar ataxia 1
OMIM:164500	Spinocerebellar ataxia 7
OMIM:164745	Omodysplasia 2
OMIM:164750	Omphalocele due to duplication of 1p31.3
OMIM:164800	Nail disorder, nonsyndromic congenital, 5
OMIM:164900	Ophthalmomandibulomelic dysplasia
OMIM:165000	Ophthalmoplegia, familial static
OMIM:165098	Ophthalmoplegia, familial total, with iris transillumination
OMIM:165150	Ophthalmoplegia, progressive, with scrotal tongue and mental deficiency
OMIM:165199	Optic atrophy, hearing loss, and peripheral neuropathy, autosomaldominant
OMIM:165300	Optic atrophy 3, autosomal dominant
OMIM:165500	Optic atrophy 1
OMIM:165510	Optic atrophy with negative electroretinograms
OMIM:165550	Optic nerve hypoplasia
OMIM:165590	Orofaciodigital syndrome X
OMIM:165600	Orbital margin, hypoplasia of
OMIM:165660	Oslam syndrome
OMIM:165670	Ossified ear cartilages
OMIM:165680	Ossicular malformations, familial
OMIM:165700	Thiemann disease
OMIM:165720	Osteoarthritis susceptibility 1
OMIM:165800	Short stature and advanced bone age, with or without early-onset osteoarthritis and/or osteochondritis dissecans
OMIM:166000	Enchondromatosis, multiple
OMIM:166200	Osteogenesis imperfecta, type I
OMIM:166210	Osteogenesis imperfecta, type II
OMIM:166220	Osteogenesis imperfecta, type IV
OMIM:166250	Osteoglophonic dysplasia
OMIM:166260	Gnathodiaphyseal dysplasia
OMIM:166300	Multicentric carpotarsal osteolysis syndrome
OMIM:166350	Osseous heteroplasia, progressive
OMIM:166400	Osteomas of mandible
OMIM:166450	OSTEOMESOPYKNOSIS
OMIM:166600	Osteopetrosis, autosomal dominant 2
OMIM:166700	Buschke-Ollendorff syndrome
OMIM:166705	Osteopoikilosis and dacryocystitis
OMIM:166710	OSTEOPOROSIS
OMIM:166740	Osteosclerosis with ichthyosis and fractures
OMIM:166750	Otodental dysplasia
OMIM:166760	Otitis media, susceptibility to
OMIM:166780	Otofaciocervical syndrome
OMIM:166800	OTOSCLEROSIS
OMIM:166900	Ovalocytosis, hereditary hemolytic
OMIM:166910	Ovalocytosis, hereditary hemolytic, with defective erythropoiesis
OMIM:166950	Teratoma, ovarian
OMIM:166970	Ovarian fibromata
OMIM:166990	Osteochondrodysplasia, rhizomelic, with callosal agenesis, thrombocytopenia,hydrocephalus, and hypertension
OMIM:167000	Ovarian cancer
OMIM:167030	Nephrolithiasis, calcium oxalate
OMIM:167100	Hypertrophic osteoarthropathy, primary, autosomal dominant
OMIM:167200	Pachyonychia congenita, type 1
OMIM:167210	Pachyonychia congenita 2
OMIM:167220	Pacman dysplasia
OMIM:167250	Paget disease of bone 3
OMIM:167300	Paget disease, extramammary
OMIM:167320	Inclusion body myopathy with early-onset paget disease with or without frontotemporal dementia 1
OMIM:167400	Paroxysmal extreme pain disorder
OMIM:167500	Palatopharyngeal incompetence
OMIM:167600	Palmaris longus muscle, absence of
OMIM:167730	Nasopalpebral lipoma-coloboma syndrome
OMIM:167750	Pancreas, annular
OMIM:167800	Pancreatitis, hereditary
OMIM:167870	Panic disorder 1
OMIM:167900	Papillomatosis, familial cutaneous
OMIM:167950	Papillomatosis, florid, of nipple
OMIM:168000	Paragangliomas 1
OMIM:168200	Paramolar tubercle of bolk
OMIM:168300	Paramyotonia congenita
OMIM:168400	Parastremmatic dwarfism
OMIM:168500	Parietal foramina
OMIM:168550	Parietal foramina with cleidocranial dysplasia
OMIM:168600	Parkinson disease, late-onset
OMIM:168601	Parkinson disease 1, autosomal dominant
OMIM:168605	Perry syndrome
OMIM:168800	Parotidomegaly, hereditary bilateral
OMIM:168820	Paraoxonase 1
OMIM:168860	Patella aplasia-hypoplasia
OMIM:168900	Patella, chondromalacia of
OMIM:169100	Char syndrome
OMIM:169150	Macular dystrophy, patterned, 1
OMIM:169200	Pechet factor deficiency
OMIM:169400	Pelger-Huet anomaly
OMIM:169500	Leukodystrophy, adult-onset, autosomal dominant
OMIM:169545	Pelvic lipomatosis with crossed renal ectopia
OMIM:169550	Pelvis-Shoulder dysplasia
OMIM:169600	Benign chronic pemphigus
OMIM:169610	Pemphigus vulgaris, familial
OMIM:170100	Prolidase deficiency
OMIM:170390	Andersen cardiodysrhythmic periodic paralysis
OMIM:170400	Hypokalemic periodic paralysis, type 1
OMIM:170500	Hyperkalemic periodic paralysis
OMIM:170650	Periodontitis, aggressive, 1
OMIM:170700	Peripheral dysostosis
OMIM:170900	Pernicious anemia
OMIM:170980	Peroneal nerve, accessory deep
OMIM:171000	Peyronie disease
OMIM:171300	PHEOCHROMOCYTOMA
OMIM:171400	Multiple endocrine neoplasia, type IIA
OMIM:171420	Pheochromocytoma-Islet cell tumor syndrome
OMIM:171450	Phlebectasia of lips
OMIM:172150	6-@phosphogluconolactonase deficiency
OMIM:172700	Pick disease of brain
OMIM:172800	Piebald trait
OMIM:172850	Piebald trait with neurologic defects
OMIM:172870	Pigmented paravenous chorioretinal atrophy
OMIM:172880	Pierre Robin syndrome and oligodactyly
OMIM:173000	Pilonidal sinus
OMIM:173100	Isolated growth hormone deficiency, type II
OMIM:173200	Pityriasis rubra pilaris
OMIM:173420	Platelet disorder, undefined
OMIM:173450	Platelet factor 3 deficiency
OMIM:173590	Platelet signal processing defect
OMIM:173600	Pneumothorax, primary spontaneous
OMIM:173650	Kindler syndrome
OMIM:173700	Poikiloderma, hereditary sclerosing
OMIM:173800	Poland syndrome
OMIM:173900	Polycystic kidneys
OMIM:174000	Tubulointerstitial kidney disease, autosomal dominant, 2
OMIM:174050	Polycystic liver disease 1 with or without kidney cysts
OMIM:174200	Polydactyly, postaxial, types A1 and B
OMIM:174300	Orofaciodigital syndrome V
OMIM:174310	Polydactyly, postaxial, with progressive myopia
OMIM:174400	Polydactyly, preaxial I
OMIM:174500	Polydactyly, preaxial II
OMIM:174600	Polydactyly, preaxial III
OMIM:174700	Polydactyly, preaxial IV
OMIM:174770	Actinic prurigo
OMIM:174800	McCune-Albright syndrome, somatic, mosaic
OMIM:174810	Familial expansile osteolysis
OMIM:174900	Juvenile polyposis syndrome
OMIM:175050	Juvenile polyposis/hereditary hemorrhagic telangiectasia syndrome
OMIM:175100	Adenomatous polyposis coli
OMIM:175200	Peutz-Jeghers syndrome
OMIM:175400	Polyposis, intestinal, scattered and discrete
OMIM:175450	Polyposis, intestinal, with multiple exostoses
OMIM:175500	Polyposis, skin pigmentation, alopecia, and fingernail changes
OMIM:175505	Polyposis of gastric fundus without polyposis coli
OMIM:175510	Gastrointestinal stromal tumor/GIST-plus syndrome, somatic or familial
OMIM:175700	Greig cephalopolysyndactyly syndrome
OMIM:175750	Popliteal cyst
OMIM:175780	Brain small vessel disease 1 with or without ocular anomalies
OMIM:175800	Porokeratosis 1, multiple types
OMIM:175850	Porokeratosis plantaris, palmaris, et disseminata
OMIM:175860	Porokeratosis punctata palmaris et plantaris
OMIM:175900	Porokeratosis 3, multiple types
OMIM:176000	Porphyria, acute intermittent
OMIM:176090	Porphyria cutanea tarda, type I
OMIM:176100	Porphyria cutanea tarda
OMIM:176200	Porphyria variegata
OMIM:176240	Postaxial oligodactyly, tetramelic
OMIM:176250	Posterior column ataxia
OMIM:176270	Prader-Willi syndrome
OMIM:176305	Preaxial deficiency, postaxial polydactyly, and hypospadias
OMIM:176400	Precocious puberty, central
OMIM:176410	Precocious puberty, male
OMIM:176430	Premature chromatid separation trait
OMIM:176450	Currarino syndrome
OMIM:176500	Cerebral amyloid angiopathy, itm2b-related, 1
OMIM:176600	Presenile dementia, Kraepelin type
OMIM:176630	Primary release disorder of platelets
OMIM:176670	Hutchinson-Gilford progeria syndrome
OMIM:176690	Progeroid short stature with pigmented nevi
OMIM:176700	Prognathism, mandibular
OMIM:176780	Pelvic organ prolapse
OMIM:176807	Prostate cancer
OMIM:176860	Thrombophilia, hereditary, due to protein C deficiency, autosomaldominant
OMIM:176920	Proteus syndrome, somatic
OMIM:177000	Protoporphyria, erythropoietic, 1
OMIM:177050	Protrusio acetabuli
OMIM:177100	Pruritus, hereditary localized
OMIM:177170	Pseudoachondroplasia
OMIM:177200	Liddle syndrome 1
OMIM:177350	Pseudoatrophoderma colli
OMIM:177650	Exfoliation syndrome
OMIM:177700	Glaucoma 1, open angle, P
OMIM:177735	Pseudohypoaldosteronism, type I, autosomal dominant
OMIM:177820	Pseudo-Von willebrand disease
OMIM:177850	Pseudoxanthoma elasticum, forme fruste
OMIM:177900	Psoriasis 1, susceptibility to
OMIM:177980	Pterygia, mental retardation, and distinctive craniofacial features
OMIM:177990	Pterygium colli, isolated
OMIM:178000	Pterygium of conjunctiva and cornea
OMIM:178110	Contractures, pterygia, and spondylocarpostarsal fusion syndrome 1A
OMIM:178200	Pterygium, antecubital
OMIM:178300	Ptosis, hereditary congenital 1
OMIM:178330	Ptosis, strabismus, and ectopic pupils
OMIM:178350	Pubic bone dysplasia
OMIM:178370	Pulmonary atresia with ventricular septal defect
OMIM:178400	Pulmonary edema of mountaineers
OMIM:178500	Pulmonary fibrosis, idiopathic
OMIM:178550	Pulmonary hemosiderosis
OMIM:178600	Pulmonary hypertension, primary, 1
OMIM:178650	Pulmonic stenosis, atrial septal defect, and unique electrocardiographicabnormalities
OMIM:178651	Pulmonic stenosis and deafness
OMIM:178900	Pupillary membrane, persistence of
OMIM:178995	Pruritic urticarial papules and plaques of pregnancy
OMIM:179010	Pyloric stenosis, infantile hypertrophic 1
OMIM:179200	Radial heads, posterior dislocation of
OMIM:179250	Radial hypoplasia, triphalangeal thumbs, hypospadias, and maxillarydiastema
OMIM:179270	Radial ray hypoplasia with choanal atresia
OMIM:179280	Radial-Renal syndrome
OMIM:179300	Radioulnar synostosis
OMIM:179400	Radius, aplasia of, with cleft lip/palate
OMIM:179500	Raindrop hypopigmentation
OMIM:179600	Raynaud disease
OMIM:179613	Recombinant chromosome 8 syndrome
OMIM:179700	Red cell phospholipid defect with hemolysis
OMIM:179800	Renal tubular acidosis, distal, autosomal dominant
OMIM:179830	Renal tubular acidosis, proximal
OMIM:179850	Dowling-Degos disease
OMIM:180000	Retinal arteries, tortuosity of
OMIM:180020	Retinal cone dystrophy 1
OMIM:180100	Retinitis pigmentosa 1
OMIM:180104	Retinitis pigmentosa 9
OMIM:180105	Retinitis pigmentosa 10
OMIM:180200	RETINOBLASTOMA
OMIM:180210	Retinopathy, pericentral pigmentary, dominant
OMIM:180295	Rhabdomyosarcoma, embryonal, 2
OMIM:180300	Rheumatoid arthritis
OMIM:180360	RHINY
OMIM:180500	Axenfeld-Rieger syndrome, type 1
OMIM:180550	Ring dermoid of cornea
OMIM:180600	Ringed hair
OMIM:180700	Robinow syndrome, autosomal dominant 1
OMIM:180730	Rombo syndrome
OMIM:180750	Robinow-Sorauf syndrome
OMIM:180800	Roussy-Levy hereditary areflexic dystasia
OMIM:180849	Rubinstein-Taybi syndrome 1
OMIM:180860	Silver-Russell syndrome 1
OMIM:180870	Ruvalcaba syndrome
OMIM:180900	Rutherfurd syndrome
OMIM:180920	Aplasia of lacrimal and salivary glands
OMIM:181000	Sarcoidosis, susceptibility to, 1
OMIM:181030	Salivary gland adenoma, pleomorphic
OMIM:181180	Say syndrome
OMIM:181250	Scalp defects and postaxial polydactyly
OMIM:181270	Scalp-ear-nipple syndrome
OMIM:181350	Emery-Dreifuss muscular dystrophy 2, autosomal dominant
OMIM:181400	Scapuloperoneal syndrome, neurogenic, Kaeser type
OMIM:181405	Scapuloperoneal spinal muscular atrophy
OMIM:181440	Scheuermann disease
OMIM:181450	Ulnar-Mammary syndrome
OMIM:181500	Schizophrenia
OMIM:181510	Schizophrenia 1
OMIM:181600	Huriez syndrome
OMIM:181750	Scleroderma, familial progressive
OMIM:181800	Scoliosis, idiopathic, susceptibility to, 1
OMIM:182000	Keratosis, seborrheic, somatic
OMIM:182150	Simosa craniofacial syndrome
OMIM:182170	Anemia, sideroblastic, autosomal dominant
OMIM:182190	Sinus node disease and myopia
OMIM:182200	Sella turcica, bridged
OMIM:182210	Shprintzen omphalocele syndrome
OMIM:182212	Shprintzen-Goldberg craniosynostosis syndrome
OMIM:182230	Septooptic dysplasia
OMIM:182250	Singleton-Merten syndrome 1
OMIM:182255	Skeletal dysplasia with delayed epiphyseal and carpal bone ossification
OMIM:182260	Slipped femoral capital epiphyses
OMIM:182280	Small cell cancer of the lung
OMIM:182290	Smith-Magenis syndrome
OMIM:182410	Sneddon syndrome
OMIM:182600	Spastic paraplegia 3, autosomal dominant
OMIM:182601	Spastic paraplegia 4, autosomal dominant
OMIM:182690	Spastic paraplegia, sensorineural deafness, mental retardation, and
OMIM:182800	Spastic paraplegia with associated extrapyramidal signs
OMIM:182815	Spastic paraplegia with neuropathy and poikiloderma
OMIM:182830	Spastic paraplegia, optic atrophy, and dementia
OMIM:182875	Speech development, delayed, with facial asymmetry, strabismus, andtransverse earlobe crease
OMIM:182900	Spherocytosis, type 1
OMIM:182940	Neural tube defects, susceptibility to
OMIM:182950	Spinal arachnoiditis
OMIM:182960	Neuronopathy, distal hereditary motor, type I
OMIM:182970	Spinal muscular atrophy, Facioscapulohumeral type
OMIM:182980	Spinal muscular atrophy, late-onset, Finkel type
OMIM:182990	Spinal intradural arachnoid cysts
OMIM:183020	Spinal muscular atrophy, segmental
OMIM:183050	Spinocerebellar ataxia with rigidity and peripheral neuropathy
OMIM:183086	Spinocerebellar ataxia 6
OMIM:183090	Spinocerebellar ataxia 2
OMIM:183100	Spinocerebellar atrophy with pupillary paralysis
OMIM:183300	Splenogonadal fusion with limb defects and micrognathia
OMIM:183400	Split lower lip
OMIM:183500	Split-Hand and split-foot with hypodontia
OMIM:183600	Split-Hand/foot malformation 1
OMIM:183700	Split-Foot deformity with mandibulofacial dysostosis
OMIM:183800	Split-Hand with congenital nystagmus, fundal changes, and cataracts
OMIM:183840	Spondyloarthropathy, susceptibility to, 2
OMIM:183900	Spondyloepiphyseal dysplasia congenita
OMIM:184095	Spondyloepiphyseal dysplasia, Maroteaux type
OMIM:184100	Spondyloepiphyseal dysplasia tarda, autosomal dominant
OMIM:184200	SPONDYLOLISTHESIS
OMIM:184250	Spondyloepimetaphyseal dysplasia, Strudwick type
OMIM:184252	Spondylometaphyseal dysplasia, Kozlowski type
OMIM:184253	Spondylometaphyseal dysplasia, Algerian type
OMIM:184255	Spondylometaphyseal dysplasia, corner Fracture type
OMIM:184260	Osteochondrodysplasia
OMIM:184300	Spondylosis, cervical
OMIM:184400	Sprengel deformity
OMIM:184450	Stuttering, familial persistent, 1
OMIM:184460	Stapes ankylosis with broad thumb and toes
OMIM:184500	Steatocystoma multiplex
OMIM:184510	Steatocystoma multiplex with natal teeth
OMIM:184700	Polycystic ovary syndrome 1
OMIM:184705	Steinfeld syndrome
OMIM:184840	Stickler syndrome, type III
OMIM:184850	Stiff-Person syndrome
OMIM:184900	Stiff skin syndrome
OMIM:185000	Overhydrated hereditary stomatocytosis
OMIM:185020	Cryohydrocytosis
OMIM:185050	Storage pool platelet disease
OMIM:185070	Stormorken syndrome
OMIM:185100	Strabismus, susceptibility to
OMIM:185200	Striae distensae, familial
OMIM:185300	Sturge-Weber syndrome
OMIM:185460	Sulfhemoglobinemia, congenital
OMIM:185480	Suprabulbar paresis, congenital
OMIM:185500	Supravalvular aortic stenosis
OMIM:185600	Symphalangism of toes
OMIM:185650	Symphalangism, c. s. Lewis type
OMIM:185700	Symphalangism, distal
OMIM:185800	Symphalangism, proximal, 1A
OMIM:185900	Chromosome 2q35 duplication syndrome
OMIM:186000	Synpolydactyly 1
OMIM:186100	Syndactyly, type III
OMIM:186200	Syndactyly, type IV
OMIM:186300	Syndactyly, type V
OMIM:186350	Syndactyly-Polydactyly-Earlobe syndrome
OMIM:186400	Synostoses, tarsal, carpal, and digital
OMIM:186500	Multiple synostoses syndrome 1
OMIM:186550	Synostosis, carpal, with dysplastic elbow joints and brachydactyly
OMIM:186570	Tarsal-Carpal coalition syndrome
OMIM:186575	Synovial chondromatosis, familial, with dwarfism
OMIM:186580	Blau syndrome
OMIM:186600	Syringomas, multiple
OMIM:186700	Syringomyelia, isolated
OMIM:186750	Talonavicular coalition
OMIM:187000	Teeth, odd shapes oflobodontia, included
OMIM:187050	Teeth present at birth
OMIM:187260	Telangiectasia, hereditary benign
OMIM:187300	Telangiectasia, hereditary hemorrhagic, type 1
OMIM:187360	Temporal arteritis
OMIM:187370	Arthrogryposis, distal, type 10
OMIM:187390	Tendons, extensor, of fingers, anomalous insertion of
OMIM:187395	Teratocarcinoma-Derived growth factor 1
OMIM:187500	Tetralogy of Fallot
OMIM:187501	Tetralogy of Fallot and glaucoma
OMIM:187510	Tetramelic monodactyly
OMIM:187550	Thalassemia, beta+, silent allele
OMIM:187600	Thanatophoric dysplasia, type I
OMIM:187601	Thanatophoric dysplasia, type II
OMIM:187750	Thoracic dysostosis, isolated
OMIM:187760	Thoracolaryngopelvic dysplasia
OMIM:187770	Thoracopelvic dysostosis
OMIM:187800	Bleeding disorder, platelet-type, 16
OMIM:187900	Bleeding disorder, platelet-type, 17
OMIM:187950	Thrombocythemia 1
OMIM:188000	Thrombocytopenia 2
OMIM:188025	Thrombocytopenia, Paris-Trousseau type
OMIM:188030	Thrombocytopenic purpura, autoimmune
OMIM:188050	Thrombophiliavenous thromboembolism, included
OMIM:188055	Thrombophilia due to deficiency of activated protein C cofactor
OMIM:188100	Thumb deformity
OMIM:188150	Thumb deformity and alopecia
OMIM:188201	Thumbs, stiff, with brachydactyly type A1 and developmental delay
OMIM:188400	Digeorge syndrome
OMIM:188470	Thyroid cancer, nonmedullary, 2
OMIM:188550	Thyroid cancer, nonmedullary, 1
OMIM:188560	Thyroid hormone plasma membrane transport defect
OMIM:188570	Thyroid hormone resistance, generalized, autosomal dominant
OMIM:188580	Thyrotoxic periodic paralysis, susceptibility to, 1
OMIM:188700	Tibia vara
OMIM:188740	Tibia, hypoplasia or aplasia of, with polydactyly
OMIM:188800	Tibial torsion, bilateral medial
OMIM:189000	Toe, fifth, number of phalanges in
OMIM:189100	Toe, misshapen
OMIM:189150	Toe, rotated fifth
OMIM:189200	Toes, relative length of first and second
OMIM:189230	Toes, space between first and second
OMIM:189490	Tooth malformation
OMIM:189500	Witkop syndrome
OMIM:189600	TORTICOLLIS
OMIM:189800	Preeclampsia/eclampsia 1
OMIM:189960	Tracheoesophageal fistula with or without esophageal atresia
OMIM:190100	Geniospasm 1
OMIM:190200	Tremor of intention, ataxia, and lipofuscinosis
OMIM:190300	Tremor, hereditary essential, 1
OMIM:190310	Tremor, nystagmus, and duodenal ulcer
OMIM:190320	Trichodentoosseous syndrome
OMIM:190330	Trichomegaly
OMIM:190340	Trichodiscomas, familial multiple
OMIM:190350	Trichorhinophalangeal syndrome, type I
OMIM:190351	Trichorhinophalangeal syndrome, type III
OMIM:190400	Trigeminal neuralgia
OMIM:190410	Trigger thumb
OMIM:190420	Triglyceride storage disease, type I
OMIM:190430	Triglyceride storage disease, type II
OMIM:190440	Trigonocephaly 1
OMIM:190500	Triphalangeal thumb with double phalanges
OMIM:190600	Triphalangeal thumb, nonopposable
OMIM:190605	Triphalangeal thumb-polysyndactyly syndrome
OMIM:190650	Triphalangeal thumbs and dislocation of patella
OMIM:190680	Triphalangeal thumbs with brachyectrodactyly
OMIM:190685	Down syndrome
OMIM:190800	TRISTICHIASIS
OMIM:190900	TRITANOPIA
OMIM:191000	Trochlea of the humerus, aplasia of
OMIM:191100	Tuberous sclerosis-1
OMIM:191150	Tuftsin deficiency
OMIM:191200	Tune deafness
OMIM:191390	Inflammatory bowel disease 11
OMIM:191420	Ulna metaphyseal dysplasia syndrome
OMIM:191440	Ulnar hypoplasia
OMIM:191480	Uncombable hair syndrome 1
OMIM:191500	Undritz anomaly
OMIM:191520	Upington disease
OMIM:191550	Ureter, bifid or double
OMIM:191600	Ureter, cancer of
OMIM:191650	URETEROCELE
OMIM:191800	Bladder dysfunction, autonomic, with impaired pupillary reflex and secondary CAKUT
OMIM:191830	Renal hypodysplasia/aplasia 1
OMIM:191850	Urticaria, aquagenic
OMIM:191900	Muckle-Wells syndrome
OMIM:191950	Urticaria, familial localized heat
OMIM:192000	Uterine anomalies
OMIM:192100	Uvula, bifid
OMIM:192200	Varicose veins
OMIM:192310	Vasculitis, lymphocytic, nodular
OMIM:192315	Vasculopathy, retinal, with cerebral leukodystrophy
OMIM:192350	Vater associationvacterl association, included
OMIM:192430	Velocardiofacial syndrome
OMIM:192445	Ventricular extrasystoles with syncope, perodactyly, and Robin sequence
OMIM:192500	Long QT syndrome 1
OMIM:192600	Cardiomyopathy, familial hypertrophic 1
OMIM:192605	Ventricular tachycardia, familial
OMIM:192700	Venular insufficiency, systemic
OMIM:192800	Vertebral fusion, posterior lumbosacral, with blepharoptosis
OMIM:192900	Vertebral hypoplasia with lumbar kyphosis
OMIM:192950	Vertical talus, congenital
OMIM:193000	Vesicoureteral reflux 1
OMIM:193003	Nystagmus 4, congenital, autosomal dominant
OMIM:193005	Vestibulocochlear dysfunction, progressive
OMIM:193007	Vestibulopathy, familial
OMIM:193090	Transcobalamin I deficiency
OMIM:193100	Hypophosphatemic rickets, autosomal dominant
OMIM:193200	Vitiligo-associated multiple autoimmune disease susceptibility 6
OMIM:193220	Vitreoretinochoroidopathy
OMIM:193230	Snowflake vitreoretinal degeneration
OMIM:193235	Vitreoretinopathy, neovascular inflammatory
OMIM:193240	Vocal cord paralysis and ptosis
OMIM:193250	Volvulus of midgut
OMIM:193300	von Hippel-Lindau syndrome
OMIM:193400	von Willebrand disease, type 1
OMIM:193500	Waardenburg syndrome, type 1
OMIM:193510	Waardenburg syndrome, type 2A
OMIM:193520	Watson syndrome
OMIM:193530	Weyers acrofacial dysostosis
OMIM:193670	Whim syndrome
OMIM:193700	Arthrogryposis, distal, type 2A
OMIM:193900	White sponge nevus 1
OMIM:194050	Williams-Beuren syndrome
OMIM:194070	Wilms tumor 1
OMIM:194071	Multiple tumor-associated chromosome region 1
OMIM:194072	Wilms tumor, aniridia, genitourinary anomalies, and mental retardationsyndrome
OMIM:194080	Denys-Drash syndrome
OMIM:194090	Wilms tumor 3
OMIM:194190	Wolf-Hirschhorn syndrome
OMIM:194200	Wolff-Parkinson-White syndrome
OMIM:194300	Woolly hair, autosomal dominant
OMIM:194320	Woronets trait
OMIM:194380	Dehydrated hereditary stomatocytosis 1 with or without pseudohyperkalemia and/or perinatal edema
OMIM:194470	Zinc, elevated plasma
OMIM:200100	ABETALIPOPROTEINEMIA
OMIM:200110	Ablepharon-Macrostomia syndrome
OMIM:200130	Absent eyebrows and eyelashes with mental retardation
OMIM:200150	Choreoacanthocytosis
OMIM:200170	Acanthosis nigricans with muscle cramps and acral enlargement
OMIM:200300	Acetophenetidin sensitivity
OMIM:200400	Achalasia, familial esophageal
OMIM:200450	Achalasia-Microcephaly syndrome
OMIM:200500	Acheiropody
OMIM:200600	Achondrogenesis, type IA
OMIM:200610	Achondrogenesis, type II
OMIM:200700	Acromesomelic dysplasia 2A
OMIM:200900	Achondroplasia, so-called, and severe combined immunodeficiency
OMIM:200970	Ackerman syndrome
OMIM:200980	Acrorenal-Mandibular syndrome
OMIM:200990	Acrocallosal syndrome
OMIM:200995	Acrocephalopolydactylous dysplasia
OMIM:201000	Carpenter syndrome 1
OMIM:201100	Acrodermatitis enteropathica, Zinc-Deficiency type
OMIM:201170	Acrofacial dysostosis syndrome of rodriguez
OMIM:201180	Acrofrontofacionasal dysostosis 1
OMIM:201250	Acromesomelic dysplasia, Hunter-Thompson type
OMIM:201300	Neuropathy, hereditary sensory and autonomic, type II
OMIM:201400	Acth deficiency, isolated
OMIM:201450	Acyl-Coa dehydrogenase, medium-chain, deficiency of
OMIM:201470	Acyl-Coa dehydrogenase, short-chain, deficiency of
OMIM:201475	Very long-chain acyl-CoA dehydrogenase deficiency
OMIM:201550	Adducted thumbs syndrome
OMIM:201710	Lipoid congenital adrenal hyperplasia
OMIM:201750	Antley-Bixler syndrome with genital anomalies and disordered steroidogenesis
OMIM:201810	Adrenal hyperplasia, congenital, due to 3-beta-hydroxysteroid dehydrogenase 2 deficiency
OMIM:201910	Adrenal hyperplasia, congenital, due to 21-hydroxylase deficiency
OMIM:202010	Adrenal hyperplasia, congenital, due to 11-beta-hydroxylase deficiency
OMIM:202110	Adrenal hyperplasia, congenital, due to 17-alpha-hydroxylase deficiency
OMIM:202150	Adrenal hypoplasia, congenital, with absent pituitary luteinizinghormone
OMIM:202200	Glucocorticoid deficiency 1
OMIM:202300	Adrenocortical carcinoma, pediatric
OMIM:202355	Adrenocortical unresponsiveness to acth with postreceptor defect
OMIM:202370	Peroxisome biogenesis disorder 2B
OMIM:202400	Afibrinogenemia, congenitalhypofibrinogenemia, congenital, included
OMIM:202550	Aganglionosis, total intestinal
OMIM:202600	Agenesis of cerebral white matter
OMIM:202650	Agnathia-Otocephaly complex
OMIM:202700	Neutropenia, severe congenital, 1, autosomal dominant
OMIM:203000	Frontonasal dysplasia with alar clefts
OMIM:203100	Albinism, oculocutaneous, type IA
OMIM:203200	Albinism, oculocutaneous, type II
OMIM:203290	Albinism, oculocutaneous, type III
OMIM:203300	Hermansky-Pudlak syndrome 1
OMIM:203330	Pseudohypoparathyroidism, type II
OMIM:203340	Microcephaly - albinism - digital anomalies
OMIM:203400	Corticosterone methyloxidase type I deficiency
OMIM:203450	Alexander disease
OMIM:203500	Alkaptonuria
OMIM:203550	Alopecia-Contractures-Dwarfism mental retardation syndrome
OMIM:203650	Alopecia-Mental retardation syndrome 1
OMIM:203655	Alopecia universalis congenita
OMIM:203700	Mitochondrial DNA depletion syndrome 4A (Alpers type)
OMIM:203740	Oxoglutarate dehydrogenase deficiency
OMIM:203750	Alpha-methylacetoacetic aciduria
OMIM:203760	Alpha-2-deficient collagen disease
OMIM:203780	Alport syndrome 2, autosomal recessive
OMIM:203800	Alstrom syndrome
OMIM:204000	Leber congenital amaurosis, type I
OMIM:204100	Leber congenital amaurosis, type II
OMIM:204200	Ceroid lipofuscinosis, neuronal, 3
OMIM:204300	Ceroid lipofuscinosis, neuronal, 6B (Kufs type)
OMIM:204500	Ceroid lipofuscinosis, neuronal, 2
OMIM:204650	Amelogenesis imperfecta, type IC
OMIM:204690	Amelogenesis imperfecta, type IG (enamel-renal syndrome)
OMIM:204700	Amelogenesis imperfecta, hypomaturation type, iia1
OMIM:204730	Amino aciduria with mental deficiency, dwarfism, muscular dystrophy,osteoporosis, and acidosis
OMIM:204750	Alpha-aminoadipic and alpha-ketoadipic aciduria
OMIM:204800	AMOBARBITAL, DEFICIENT N-HYDROXYLATION OF
OMIM:204850	Amyloidosis of gingiva and conjunctiva, with mental retardation
OMIM:204870	Corneal dystrophy, gelatinous drop-like
OMIM:204900	Amyloidosis, cutaneous bullous
OMIM:205000	Amyotonia congenita
OMIM:205100	Amyotrophic lateral sclerosis 2, juvenile
OMIM:205200	Amyotrophic lateral sclerosis, juvenile, with dementia
OMIM:205250	Amyotrophic lateral sclerosis with polyglucosan bodies
OMIM:205400	Tangier disease
OMIM:205700	Anemia, autoimmune hemolytic
OMIM:205950	Anemia, sideroblastic, 2, pyridoxine-refractory
OMIM:206100	Anemia, hypochromic microcytic, with iron overload 1
OMIM:206200	Iron-Refractory iron deficiency anemia
OMIM:206300	Anemia, nonspherocytic hemolytic, associated with abnormality of redcell membrane
OMIM:206400	Anemia, nonspherocytic hemolytic, possibly due to defect in porphyrinmetabolism
OMIM:206500	Anencephaly
OMIM:206550	Angiolipomatosis, familial
OMIM:206570	Angiomatosis, diffuse corticomeningeal, of divry and van bogaert
OMIM:206700	Gillespie syndrome
OMIM:206750	Aniridia, partial, with unilateral renal agenesis and psychomotorretardation
OMIM:206780	Anodontia of permanent dentition
OMIM:206800	Anonychia congenita
OMIM:206900	Microphthalmia, syndromic 3
OMIM:206920	Microphthalmia with limb anomalies
OMIM:207000	Anosmia for isobutyric acid
OMIM:207300	Antithrombin, familial hemorrhagic diathesis due to
OMIM:207410	Antley-Bixler syndrome without genital anomalies or disordered steroidogenesis
OMIM:207500	Anus, imperforate
OMIM:207600	Takayasu arteritis
OMIM:207731	Aplasia cutis congenita with intestinal lymphangiectasia
OMIM:207740	Aplasia of extensor muscles of fingers, unilateral, with generalizedpolyneuropathy
OMIM:207750	Apolipoprotein C-II deficiency
OMIM:207770	Aprosencephaly syndrome
OMIM:207780	AREDYLD
OMIM:207800	Argininemia
OMIM:207900	Argininosuccinic aciduria
OMIM:207950	Chiari malformation type II
OMIM:208000	Arterial calcification, generalized, of infancy, 1
OMIM:208050	Arterial tortuosity syndrome
OMIM:208060	Arteriosclerosis, severe juvenile
OMIM:208085	Arthrogryposis, renal dysfunction, and cholestasis 1
OMIM:208100	Arthrogryposis multiplex congenita, Neurogenic type
OMIM:208150	Fetal akinesia deformation sequence
OMIM:208155	Arthrogryposis multiplex congenita with whistling face
OMIM:208158	Arthrogryposis - hyperkeratosis, lethal form
OMIM:208230	Arthropathy, progressive pseudorheumatoid, of childhood
OMIM:208250	Camptodactyly-Arthropathy-Coxa vara-pericarditis syndrome
OMIM:208300	Ascites, chylous
OMIM:208400	Aspartylglucosaminuria
OMIM:208500	Short-Rib thoracic dysplasia 1 with or without polydactyly
OMIM:208530	Right atrial isomerism (Ivemark)
OMIM:208540	Renal-hepatic-pancreatic dysplasia 1
OMIM:208550	Asthma, nasal polyps, and aspirin intolerance
OMIM:208600	Asthma, short stature, and elevated iga
OMIM:208700	Ataxia with myoclonic epilepsy and presenile dementia
OMIM:208750	Ataxia, deafness, and cardiomyopathy
OMIM:208850	Ataxia-Deafness-Retardation syndrome
OMIM:208900	Ataxia-telangiectasia
OMIM:208920	Ataxia, early-onset, with oculomotor apraxia and hypoalbuminemia
OMIM:209010	Atherosclerosis, premature, with deafness, nephropathy, diabetes mellitus,photomyoclonus, and degenerative neurologic disease
OMIM:209050	Athrombia, essential
OMIM:209100	Atonic-Astatic syndrome of foerster
OMIM:209300	ATRANSFERRINEMIA
OMIM:209500	Atrichia with papular lesions
OMIM:209600	Atrioventricular dissociation
OMIM:209700	Atrophoderma vermiculata
OMIM:209770	Aural atresia, multiple congenital anomalies, and mental retardation
OMIM:209850	Autism susceptibility 1
OMIM:209880	Central hypoventilation syndrome, congenital, 1, with or without Hirschsprung disease
OMIM:209885	Barber-Say syndrome
OMIM:209900	Bardet-Biedl syndrome 1
OMIM:209920	Bare lymphocyte syndrome, type II
OMIM:209950	Immunodeficiency 27A, mycobacteriosis, AR
OMIM:209970	Beemer lethal malformation syndrome
OMIM:210000	Behr syndrome
OMIM:210050	Berry aneurysm, cirrhosis, pulmonary emphysema, and cerebral calcification
OMIM:210100	Beta-aminoisobutyric acid, urinary excretion of
OMIM:210200	3-Methylcrotonyl-CoA carboxylase 1 deficiency
OMIM:210210	3-Methylcrotonyl-CoA carboxylase 2 deficiency
OMIM:210250	Sitosterolemia 1
OMIM:210350	Biemond syndrome II
OMIM:210370	Bietti crystalline corneoretinal dystrophy
OMIM:210500	Biliary atresia, extrahepatic
OMIM:210600	Seckel syndrome 1
OMIM:210700	Microcephalic primordial dwarfism, Montreal type
OMIM:210710	Microcephalic osteodysplastic primordial dwarfism, type I
OMIM:210720	Microcephalic osteodysplastic primordial dwarfism, type II
OMIM:210730	Microcephalic osteodysplastic primordial dwarfism, type III
OMIM:210740	Bangstad syndrome
OMIM:210745	Blepharophimosis with ptosis, syndactyly, and short stature
OMIM:210900	Bloom syndrome
OMIM:211000	Blue diaper syndrome
OMIM:211180	Bowen-Conradi syndrome
OMIM:211350	Kyphomelic dysplasia
OMIM:211369	Brachydactyly, type A2, with microcephaly
OMIM:211380	Elsahy-Waters syndrome
OMIM:211390	Sabinas brittle hair syndrome
OMIM:211400	Bronchiectasis with or without elevated sweat chloride 1
OMIM:211480	Buerger disease
OMIM:211500	Bulbar palsy, progressive, of childhood
OMIM:211530	Brown-Vialetto-Van Laere syndrome 1
OMIM:211600	Cholestasis, progressive familial intrahepatic 1
OMIM:211750	C syndrome
OMIM:211770	Cahmr syndrome
OMIM:211800	Calcification of joints and arteries
OMIM:211890	Campomelia, Cumming type
OMIM:211900	Tumoral calcinosis, hyperphosphatemic, familial, 1
OMIM:211960	Camptodactyly with muscular hypoplasia, skeletal dysplasia, and abnormalpalmar creases
OMIM:211980	Lung cancer, susceptibility to
OMIM:211990	Camptomelic syndrome, Long-Limb type
OMIM:212050	Candidiasis, familial chronic mucocutaneous, autosomal recessive
OMIM:212060	Carbimazole sensitivity
OMIM:212065	Congenital disorder of glycosylation, type Ia
OMIM:212066	Congenital disorder of glycosylation, type IIa
OMIM:212067	Congenital disorder of glycosylation, type I/IIx
OMIM:212070	Carboxypeptidase N deficiency
OMIM:212080	Cardiac lipidosis, familial
OMIM:212090	Cardiac septal defects with coarctation of the aorta
OMIM:212093	Cardiac valvular defect, developmental
OMIM:212100	Cardioauditory syndrome of sanchez cascos
OMIM:212112	Malouf syndrome
OMIM:212130	Cardiomyopathy associated with myopathy and sudden death
OMIM:212138	Carnitine-acylcarnitine translocase deficiency
OMIM:212140	Carnitine deficiency, systemic primary
OMIM:212160	Carnitine deficiency, myopathic
OMIM:212200	CARNOSINEMIA
OMIM:212350	Sengers syndrome
OMIM:212360	Palmoplantar keratoderma and congenital alopecia 2
OMIM:212400	Cataract and congenital ichthyosis
OMIM:212500	Cataract 46, juvenile-onset
OMIM:212550	Optic disc anomalies with retinal and/or macular dystrophy
OMIM:212710	Cataract-Ataxia-Deafness-Retardation syndrome
OMIM:212720	Martsolf syndrome 1
OMIM:212750	Celiac disease, susceptibility to, 1
OMIM:212780	Cenani-Lenz syndactyly syndrome
OMIM:212790	Premature centromere division
OMIM:212800	Cephalin lipidosis
OMIM:212840	Cerebellar ataxia and hypogonadotropic hypogonadism
OMIM:212850	Cerebellar ataxia and neurosensory deafness
OMIM:212890	Cerebellar ataxia, benign, with thermoanalgesia
OMIM:213000	Cerebellar hypoplasia/atrophy, epilepsy, and global developmental delay
OMIM:213010	Cerebellar vermis aplasia with associated features suggesting smith-lemli-opitzsyndrome and meckel syndrome
OMIM:213200	Spinocerebellar ataxia, autosomal recessive 2
OMIM:213300	Joubert syndrome 1
OMIM:213500	Cerebral angiopathy, dysphoric
OMIM:213600	Basal ganglia calcification, idiopathic, 1
OMIM:213700	Cerebrotendinous xanthomatosis
OMIM:213900	Cerebral sclerosis similar to pelizaeus-merzbacher disease
OMIM:213980	Craniofacial dysmorphism, skeletal anomalies, and impaired intellectual development 1
OMIM:214100	Peroxisome biogenesis disorder 1A (Zellweger)
OMIM:214110	Peroxisome biogenesis disorder 2A (Zellweger)
OMIM:214150	Cerebrooculofacioskeletal syndrome 1
OMIM:214200	Ceroid storage disease
OMIM:214290	Cervical vertebrae, agenesis of
OMIM:214300	Klippel-Feil syndrome, autosomal recessive
OMIM:214350	CHANDS
OMIM:214370	Neuropathy, hereditary motor and sensory, with deafness, mental retardation,and absent sensory large myelinated fibers
OMIM:214400	Charcot-Marie-Tooth disease, type 4A
OMIM:214450	Griscelli syndrome, type 1
OMIM:214500	Chediak-Higashi syndrome
OMIM:214700	Diarrhea 1, secretory chloride, congenital
OMIM:214800	Charge syndrome
OMIM:214900	Cholestasis-Lymphedema syndrome
OMIM:214950	Bile acid synthesis defect, congenital, 4
OMIM:215045	Chondrodysplasia, Blomstrand type
OMIM:215050	Chondrodysplasia calcificans metaphysealis
OMIM:215100	Rhizomelic chondrodysplasia punctata, type 1
OMIM:215140	Greenberg skeletal dysplasia
OMIM:215150	Otospondylomegaepiphyseal dysplasia
OMIM:215250	Chondroitin-6-Sulfaturia, defective cellular immunity, nephrotic syndrome
OMIM:215300	Chondrosarcoma
OMIM:215400	Chordoma, susceptibility to
OMIM:215450	Chorea, benign familial
OMIM:215470	Boucher-Neuhauser syndrome
OMIM:215480	Choroid plexus calcification and mental retardation
OMIM:215500	Choroidal dystrophy, central areolar 1
OMIM:215518	Ciliary discoordination due to random ciliary orientation
OMIM:215520	Ciliary dyskinesia due to transposition of ciliary microtubules
OMIM:215550	Circumvallate placenta syndrome
OMIM:215600	Cirrhosis, familial
OMIM:215700	Citrullinemia, classic
OMIM:215720	Citrulline transport defect
OMIM:215800	Cleft larynx, posteriorstridor, congenital, included
OMIM:215850	Cleft-Limb-Heart malformation syndrome
OMIM:216100	Cleft lip/palate with abnormal thumbs and microcephaly
OMIM:216300	Cleft palate, deafness, and oligodontia
OMIM:216330	Cleidocranial dysplasia, recessive form
OMIM:216340	Yunis-Varon syndrome
OMIM:216360	Coach syndrome 1
OMIM:216400	Cockayne syndrome A
OMIM:216550	Cohen syndrome
OMIM:216700	Collagenosis, familial reactive perforating
OMIM:216800	Coloboma of macula and skeletal anomalies
OMIM:216820	Coloboma, ocular, autosomal recessive
OMIM:216900	Achromatopsia 2
OMIM:216950	Complement component c1r deficiency
OMIM:217000	Complement component 2 deficiency
OMIM:217080	Jalili syndrome
OMIM:217085	Congenital heart defects, hamartomas of tongue, and polysyndactyly
OMIM:217090	Plasminogen deficiency, type I
OMIM:217095	Conotruncal heart malformations
OMIM:217100	Constricting bands, congenital
OMIM:217150	Contractures, congenital, torticollis, and malignant hyperthermia
OMIM:217200	Convulsive disorder, familial, with prenatal or early onset
OMIM:217300	Cornea plana 2
OMIM:217400	Corneal endothelial dystrophy and perceptive deafness
OMIM:217500	Corneal dystrophy, band-shaped
OMIM:217600	Corneal dystrophy, Central type
OMIM:217700	Corneal endothelial dystrophy, autosomal recessive
OMIM:217800	Macular dystrophy, corneal, 1
OMIM:217980	Corpus callosum, agenesis of, with facial anomalies and Robin sequence
OMIM:217990	Corpus callosum, agenesis of
OMIM:218000	Agenesis of the corpus callosum with peripheral neuropathy
OMIM:218030	Apparent mineralocorticoid excess
OMIM:218040	Costello syndrome
OMIM:218050	Cramps, familial adolescent
OMIM:218100	Cranial nerves, congenital paresis of
OMIM:218200	Cranial nerves, recurrent paresis of
OMIM:218330	Cranioectodermal dysplasia
OMIM:218340	Temtamy syndrome
OMIM:218350	Craniofacial dyssynostosis with short stature
OMIM:218400	Craniometaphyseal dysplasia, autosomal recessive
OMIM:218550	Craniosynostosis with fibular aplasia
OMIM:218600	Baller-Gerold syndrome
OMIM:218650	Craniosynostosis-Mental retardation-clefting syndrome
OMIM:218670	Craniotelencephalic dysplasia
OMIM:218700	Hypothyroidism, congenital, nongoitrous, 2
OMIM:218800	Crigler-Najjar syndrome, type I
OMIM:218900	Crome syndrome
OMIM:219000	Fraser syndrome
OMIM:219050	Cryptorchidism, unilateral or bilateral
OMIM:219070	Curved nail of fourth toe
OMIM:219080	ACTH-independent macronodular adrenal hyperplasia
OMIM:219090	Pituitary adenoma 4, ACTH-secreting, somatic
OMIM:219095	Cutaneous photosensitivity and colitis, lethal
OMIM:219100	Cutis laxa, autosomal recessive, type IA
OMIM:219150	Cutis laxa, autosomal recessive, type IIIA
OMIM:219200	Cutis laxa, autosomal recessive, type IIA
OMIM:219250	Cutis marmorata telangiectatica congenita
OMIM:219300	Cutis verticis gyrata and mental deficiency
OMIM:219500	CYSTATHIONINURIA
OMIM:219550	Cysteine peptiduria
OMIM:219600	Cystic disease of lung
OMIM:219700	Cystic fibrosis
OMIM:219730	Ventriculomegaly with cystic kidney disease
OMIM:219750	Cystinosis, adult nonnephropathic
OMIM:219800	Cystinosis, nephropathic
OMIM:219900	Cystinosis, late-onset juvenile or adolescent nephropathic
OMIM:220100	Cystinuria
OMIM:220110	Mitochondrial complex IV deficiency, nuclear type 1
OMIM:220111	Mitochondrial complex IV deficiency, nuclear type 5, (French-Canadian)
OMIM:220120	D-glyceric aciduria
OMIM:220150	Hypouricemia, renal, 1
OMIM:220200	Dandy-Walker syndrome
OMIM:220210	Ritscher-Schinzel syndrome 1
OMIM:220220	Dandy-Walker malformation with postaxial polydactyly
OMIM:220290	Deafness, autosomal recessive 1A
OMIM:220400	Jervell and Lange-Nielsen syndrome 1
OMIM:220500	Doors syndrome
OMIM:220600	Split-Hand/foot malformation 1 with sensorineural hearing loss
OMIM:220900	Deafness, congenital, with total albinism
OMIM:221200	Deafness and myopia
OMIM:221300	Deafness, conductive, with malformed external ear
OMIM:221320	Deafness, conductive, with ptosis and skeletal anomalies
OMIM:221350	Deafness, congenital, with vitiligo and achalasia
OMIM:221400	Deafness, nerve type, with mesenteric diverticula of small bowel andprogressive sensory neuropathy
OMIM:221500	Deafness, neural, congenital moderate
OMIM:221700	Deafness, neural, with atypical atopic dermatitis
OMIM:221740	Deafness-Oligodontia syndrome
OMIM:221745	Deafness, sensorineural, Autosomal-Mitochondrial type
OMIM:221750	Deafness, sensorineural, with pituitary dwarfism
OMIM:221770	Polycystic lipomembranous osteodysplasia with sclerosing leukoencephalopathy
OMIM:221790	DERMATOLEUKODYSTROPHY
OMIM:221800	Dermochondrocorneal dystrophy
OMIM:221820	Leukoencephalopathy, diffuse hereditary, with spheroids
OMIM:221900	Persistent hyperplastic primary vitreous, autosomal recessive
OMIM:221995	Nephrogenic diabetes insipidus - intracranial calcification
OMIM:222100	Diabetes mellitus, insulin-dependent-1
OMIM:222300	Wolfram syndrome 1
OMIM:222350	DIAMINOPENTANURIA
OMIM:222400	Diaphragmatic hernia 2
OMIM:222448	Donnai-Barrow syndrome
OMIM:222470	Trichohepatoenteric syndrome 1
OMIM:222500	DIASTEMATOMYELIA
OMIM:222600	Diastrophic dysplasia
OMIM:222690	Dibasic amino aciduria I
OMIM:222700	Lysinuric protein intolerance
OMIM:222730	Dicarboxylicamino aciduria
OMIM:222748	Dihydropyrimidinuria
OMIM:222765	Rhizomelic chondrodysplasia punctata, type 2
OMIM:222800	Erythrocytosis, familial, 8
OMIM:222900	Sucrase-isomaltase deficiency, congenital
OMIM:223000	Lactase deficiency, congenital
OMIM:223100	Lactase persistence/nonpersistence
OMIM:223200	Disorganization, mouse, homolog of
OMIM:223340	Dk phocomelia syndrome
OMIM:223350	Dohle bodies and leukemia
OMIM:223360	Orthostatic hypotension 1, due to DBH deficiency
OMIM:223370	Dubowitz syndrome
OMIM:223400	Duodenal atresia
OMIM:223500	Dwarfism, low-birth-weight type, with unresponsiveness to growth hormone
OMIM:223550	Dwarfism, proportionate, with hip dislocation
OMIM:223800	Dyggve-Melchior-Clausen disease
OMIM:223900	Neuropathy, hereditary sensory and autonomic, type III
OMIM:224000	Dysautonomia-Like disorder
OMIM:224050	Cerebellar ataxia, mental retardation, and dysequilibrium syndrome 1
OMIM:224100	Anemia, dyserythropoietic congenital, type II
OMIM:224120	Anemia, congenital dyserythropoietic, type Ia
OMIM:224230	Dyskeratosis congenita, autosomal recessive 1
OMIM:224300	DYSOSTEOSCLEROSIS
OMIM:224400	Dyssegmental dysplasia, Rolland-Desbuquois type
OMIM:224410	Dyssegmental dysplasia, Silverman-Handmaker type
OMIM:224500	Dystonia 2, torsion, autosomal recessive
OMIM:224690	Meier-Gorlin syndrome 1
OMIM:224700	Ebstein anomaly
OMIM:224750	Schopf-Schulz-Passarge syndrome
OMIM:224800	Ectodermal dysplasia and neurosensory deafness
OMIM:224900	Ectodermal dysplasia 10B, hypohidrotic/hair/tooth type, autosomal recessive
OMIM:225050	Ectodermal dysplasia, hypohidrotic, with hypothyroidism and ciliarydyskinesia
OMIM:225060	Cleft lip/palate-ectodermal dysplasia syndrome
OMIM:225100	Ectopia lentis
OMIM:225200	Ectopia lentis et pupillae
OMIM:225250	Hypothyroidism, congenital, nongoitrous, 5
OMIM:225280	Ectodermal dysplasia, ectrodactyly, and macular dystrophy syndrome
OMIM:225290	ECTRODACTYLY-POLYDACTYLY
OMIM:225300	Split-Hand/foot malformation 6
OMIM:225310	Ehlers-Danlos syndrome with platelet dysfunction from fibronectin abnormality
OMIM:225320	Ehlers-Danlos syndrome, autosomal recessive, cardiac valvular form
OMIM:225400	Ehlers-Danlos syndrome, kyphoscoliotic type, 1
OMIM:225410	Ehlers-Danlos syndrome, dermatosparaxis type
OMIM:225500	Ellis-Van creveld syndrome
OMIM:225700	Encephalomalacia, multilocular
OMIM:225750	Aicardi-Goutieres syndrome 1
OMIM:225753	Pontocerebellar hypoplasia, type 4
OMIM:225790	Proliferative vasculopathy and hydranencephaly-hydrocephaly syndrome
OMIM:226100	Endocardial fibroelastosis and coarctation of abdominal aorta
OMIM:226200	Enterokinase deficiency
OMIM:226300	Complement hyperactivation, angiopathic thrombosis, and protein-losing enteropathy
OMIM:226350	Eosinophilic fasciitis
OMIM:226400	Epidermodysplasia verruciformis, susceptibility to, 1
OMIM:226500	Epidermolysis bullosa dystrophica neurotrophica
OMIM:226600	Epidermolysis bullosa dystrophica, autosomal recessive
OMIM:226650	Epidermolysis bullosa, junctional, Non-Herlitz type
OMIM:226670	Epidermolysis bullosa simplex with muscular dystrophy
OMIM:226700	Epidermolysis bullosa, junctional, Herlitz type
OMIM:226730	Epidermolysis bullosa, junctional, with pyloric atresia
OMIM:226735	Epidermolysis bullosa with diaphragmatic hernia
OMIM:226750	Kohlschutter-Tonz syndrome
OMIM:226800	Epilepsy, photogenic, with spastic diplegia and mental retardation
OMIM:226810	Celiac disease, epilepsy and cerebral calcification syndrome
OMIM:226850	EPILEPSY-TELANGIECTASIA
OMIM:226900	Epiphyseal dysplasia, multiple, 4
OMIM:226950	Epiphyseal dysplasia of femoral head, myopia, and deafness
OMIM:226960	Lowry-Wood syndrome
OMIM:226980	Epiphyseal dysplasia, multiple, with early-onset diabetes mellitus
OMIM:226990	Immunodeficiency 32B, monocyte and dendritic cell deficiency, autosomal recessive
OMIM:227000	Erythema of acral regions
OMIM:227010	Ermine phenotype
OMIM:227050	Transient erythroblastopenia of childhood
OMIM:227090	Erythroderma, lethal congenital
OMIM:227150	Ethanolaminosis
OMIM:227260	Focal facial dermal dysplasia 3, Setleis type
OMIM:227270	Faciocardiomelic dysplasia, lethal
OMIM:227300	Factor V and factor VIII, combined deficiency of
OMIM:227310	Factor V and factor VIII, combined deficiency of, with normal proteinc and protein C inhibitor
OMIM:227330	Faciodigitogenital syndrome, autosomal recessive
OMIM:227400	Factor V deficiency
OMIM:227500	Factor VII deficiency
OMIM:227600	Factor X deficiency
OMIM:227645	Fanconi anemia, complementation group C
OMIM:227646	Fanconi anemia, complementation group D2
OMIM:227650	Fanconi anemia
OMIM:227810	Fanconi-Bickel syndrome
OMIM:227850	Fanconi-Like syndrome
OMIM:228000	Farber lipogranulomatosis
OMIM:228020	Fascial dystrophy, congenital
OMIM:228250	Femur, unilateral bifid, with monodactylous ectrodactyly
OMIM:228300	Hypogonadotropic hypogonadism 23 without anosmia
OMIM:228355	Fetal iodine deficiency disorder
OMIM:228520	Fibrochondrogenesis 1
OMIM:228550	Myofibromatosis, infantile, 1
OMIM:228600	Hyaline fibromatosis syndrome
OMIM:228900	Fibular hypoplasia and complex brachydactyly
OMIM:228930	Fibular aplasia or hypoplasia, femoral bowing and poly-, syn-, and oligodactyly
OMIM:228960	Flaujeac factor deficiency
OMIM:228980	Fleck retina, familial benign
OMIM:229050	Folate malabsorption, hereditary
OMIM:229070	Hypogonadotropic hypogonadism 24 without anosmia
OMIM:229100	Formiminotransferase deficiency
OMIM:229120	Fountain syndrome
OMIM:229200	Brittle cornea syndrome
OMIM:229230	Fraser-Like syndrome
OMIM:229300	Friedreich ataxia 1
OMIM:229400	Frontofacionasal dysplasia
OMIM:229500	Fructose and galactose intolerance
OMIM:229600	Fructose intolerance, hereditary
OMIM:229700	Fructose-1,6-bisphosphatase deficiency
OMIM:229800	Fructosuria, essential
OMIM:229850	Fryns syndrome
OMIM:230000	Fucosidosis
OMIM:230200	Galactokinase deficiency with cataracts
OMIM:230300	GALACTORRHEA
OMIM:230350	Galactose epimerase deficiency
OMIM:230400	Galactosemia
OMIM:230450	Hemolytic anemia due to gamma-glutamylcysteine synthetase deficiency
OMIM:230500	GM1-gangliosidosis, type I
OMIM:230600	GM1-gangliosidosis, type II
OMIM:230650	GM1-gangliosidosis, type III
OMIM:230740	GAPO syndrome
OMIM:230750	Gastroschisisabdominal wall defects, included
OMIM:230800	Gaucher disease, type I
OMIM:230900	Gaucher disease, type II
OMIM:231000	Gaucher disease, type III
OMIM:231005	Gaucher disease, type IIIC
OMIM:231050	Geleophysic dysplasia 1
OMIM:231060	Genitopalatocardiac syndrome
OMIM:231070	Geroderma osteodysplasticum
OMIM:231090	Hydatidiform mole, recurrent, 1
OMIM:231095	Ghosal hematodiaphyseal dysplasia
OMIM:231100	Hemochromatosis, neonatal
OMIM:231200	Bernard-Soulier syndrome
OMIM:231300	Glaucoma 3, primary congenital, A
OMIM:231530	3-Hydroxyacyl-Coa dehydrogenase deficiency
OMIM:231550	Achalasia-Addisonianism-Alacrima syndrome
OMIM:231630	Glutamate monosodium sensitivity
OMIM:231670	Glutaricaciduria, type I
OMIM:231680	Multiple acyl-CoA-dehydrogenase deficiency
OMIM:231690	Glutaric aciduria III
OMIM:231900	Hemolytic anemia due to glutathione synthetase deficiency
OMIM:231950	Glutathioninuria
OMIM:232200	Glycogen storage disease Ia
OMIM:232220	Glycogen storage disease Ib
OMIM:232240	Glycogen storage disease Ic
OMIM:232300	Glycogen storage disease II
OMIM:232400	Glycogen storage disease III
OMIM:232500	Glycogen storage disease IV
OMIM:232600	Glycogen storage disease V
OMIM:232700	Glycogen storage disease VI
OMIM:232800	Glycogen storage disease VII
OMIM:232900	Glycoprotein storage disease
OMIM:233100	Renal glucosuria
OMIM:233270	Gombo syndrome
OMIM:233300	Ovarian dysgenesis 1
OMIM:233400	Perrault syndrome 1
OMIM:233420	46,xy sex reversal 7
OMIM:233450	Goodpasture syndrome
OMIM:233600	Immunodeficiency 59 and hypoglycemia
OMIM:233650	Combined cellular and humoral immune defects with granulomas
OMIM:233670	Granulomatous disease with defect in neutrophil chemotaxis
OMIM:233690	GRANULOMATOUS DISEASE, CHRONIC, AUTOSOMAL RECESSIVE, CYTOCHROME b-NEGATIVE
OMIM:233700	Granulomatous disease, chronic, autosomal recessive, cytochrome b-positive, type I
OMIM:233710	Granulomatous disease, chronic, autosomal recessive, cytochrome b-positive, type II
OMIM:233800	Grouped pigmentation of the macula
OMIM:233910	Hyperphenylalaninemia, BH4-deficient, B
OMIM:234000	Factor XII deficiency
OMIM:234030	Hair defect with photosensitivity and mental retardation
OMIM:234050	Trichothiodystrophy 4, nonphotosensitive
OMIM:234100	Hallermann-Streiff syndrome
OMIM:234200	Neurodegeneration with brain iron accumulation 1
OMIM:234250	Hall-Riggs mental retardation syndrome
OMIM:234280	Hallux varus and preaxial polysyndactyly
OMIM:234500	Hartnup disorder
OMIM:234580	Heimler syndrome 1
OMIM:234700	Heart block, congenital
OMIM:234810	Pulmonary venoocclusive disease 2
OMIM:234820	Hemangiopericytoma, malignant
OMIM:235000	Hemihyperplasia, isolated
OMIM:235200	Hemochromatosis, type 1
OMIM:235255	Mullerian derivatives, persistence of, with lymphangiectasia and postaxial polydactyly
OMIM:235370	Hemolytic anemia with thermal sensitivity of red cells
OMIM:235400	Hemolytic uremic syndrome, atypical, susceptibility to, 1
OMIM:235500	Hemosiderosis, pulmonary, with deficiency of gamma-A globulin
OMIM:235510	Hennekam lymphangiectasia-lymphedema syndrome
OMIM:235550	Hepatic venoocclusive disease with immunodeficiency
OMIM:235555	Bile acid synthesis defect, congenital, 2
OMIM:235700	Hemolytic anemia, nonspherocytic, due to hexokinase deficiency
OMIM:235730	Mowat-Wilson syndrome
OMIM:235740	Hirschsprung disease with polydactyly, renal agenesis, and deafness
OMIM:235750	Hirschsprung disease with ulnar polydactyly, polysyndactyly of bigtoes, and ventricular septal defect
OMIM:235760	Hirschsprung disease with hypoplastic nails and dysmorphic facialfeatures
OMIM:235800	Histidinemia
OMIM:235830	Histidinuria due to A renal tubular defect
OMIM:235900	Histiocytosis, familial lipochrome
OMIM:236000	Lymphoma, hodgkin
OMIM:236100	Holoprosencephaly 1
OMIM:236110	Holzgreve syndrome
OMIM:236130	HOMOCARNOSINOSIS
OMIM:236200	Homocystinuria due to cystathionine beta-synthase deficiency
OMIM:236250	Homocystinuria due to deficiency of n(5,10)-methylenetetrahydrofolatereductase activity
OMIM:236270	Homocystinuria-megaloblastic anemia, cbl E type
OMIM:236300	Hooft disease
OMIM:236400	Humeroradial synostosishumeroradial/multiple synostosis syndrome
OMIM:236450	Hutterite cerebroosteonephrodysplasia syndrome
OMIM:236500	Multinucleated neurons, anhydramnios, renal dysplasia, cerebellar hypoplasia, and hydranencephaly
OMIM:236600	Hydrocephalus, nonsyndromic, autosomal recessive 1
OMIM:236660	Hydrocephalus, tall stature, joint laxity, and kyphoscoliosis
OMIM:236670	Muscular dystrophy-dystroglycanopathy (congenital with brain and eye anomalies), type A, 1
OMIM:236680	Hydrolethalus syndrome 1
OMIM:236690	Hydrocephalus, normal pressure, 1
OMIM:236700	Mckusick-Kaufman syndrome
OMIM:236730	Urofacial syndrome
OMIM:236750	Hydrops fetalis, nonimmune
OMIM:236792	L-2-hydroxyglutaric aciduria
OMIM:236795	3-hydroxyisobutyric aciduria
OMIM:236800	Hydroxykynureninuria
OMIM:236900	Hydroxylysinuria
OMIM:237000	HYDROXYPROLINEMIA
OMIM:237300	Carbamoyl phosphate synthetase I deficiency, hyperammonemia due to
OMIM:237310	N-acetylglutamate synthase deficiency
OMIM:237450	Hyperbilirubinemia, Rotor type, digenic
OMIM:237500	DUBIN-JOHNSON syndrome
OMIM:237550	Hyperbilirubinemia, conjugated, type III
OMIM:237800	Hyperbilirubinemia, shunt, primary
OMIM:237900	Hyperbilirubinemia, familial transient neonatal
OMIM:238320	Hypergonadotropic hypogonadism
OMIM:238340	HYPERLEUCINE-ISOLEUCINEMIA
OMIM:238350	HYPERLEXIA
OMIM:238600	Type I hyperlipoproteinemia
OMIM:238700	Hyperlysinemia, type I
OMIM:238710	Hyperlysinemia due to defect in lysine transport into mitochondria
OMIM:238750	Hyperlysinuria with hyperammonemia
OMIM:238950	Hyperopia, high
OMIM:238970	Hyperornithinemia-hyperammonemia-homocitrullinemia syndrome
OMIM:239000	Paget disease of bone 5, juvenile-onset
OMIM:239100	van Buchem disease
OMIM:239199	Hyperparathyroidism, neonatal self-limited primary, with hypercalciuria
OMIM:239200	Hyperparathyroidism, neonatal severe
OMIM:239300	Hyperphosphatasia with mental retardation
OMIM:239500	Hyperprolinemia, type I
OMIM:239510	Hyperprolinemia, type II
OMIM:239710	Acrofrontofacionasal dysostosis 2
OMIM:239800	Hypertelorism, microtia, facial clefting syndrome
OMIM:239840	Hypertrichosis, congenital anterior cervical, with peripheral sensory
OMIM:239850	Hypertrichotic osteochondrodysplasia
OMIM:239900	Hypertrophic neuropathy and cataract
OMIM:240000	Hyperuricemia, infantile, with abnormal behavior and normal hypoxanthineguanine phosphoribosyltransferase
OMIM:240200	Hypoadrenocorticism, familial
OMIM:240300	Autoimmune polyendocrinopathy syndrome , type I, with or without reversible metaphyseal dysplasia
OMIM:240400	HYPOASCORBEMIA
OMIM:240500	Immunodeficiency, common variable, 2
OMIM:240600	Glycogen storage disease 0, liver
OMIM:240800	Hypoglycemia of infancy, leucine-sensitive
OMIM:240900	Hypoinsulinemic hypoglycemia with hemihypertrophy
OMIM:240950	Hypogonadism-Cataract syndrome
OMIM:241000	Hypogonadism with low-grade mental deficiency and microcephaly
OMIM:241080	Woodhouse-Sakati syndrome
OMIM:241090	Hypogonadism, primary, and partial alopecia
OMIM:241100	Hypogonadism, malehypogonadism and testicular atrophy, included
OMIM:241120	Hypohidrosis with abnormal palmar dermal ridges
OMIM:241150	Hypokalemic alkalosis, familial, with specific renal tubulopathy
OMIM:241200	Bartter syndrome, type 2
OMIM:241310	Hypomandibular faciocranial dysostosis
OMIM:241410	Hypoparathyroidism-retardation-dysmorphism syndrome
[truncated: 6,297 more rows]
